# Supplementary material for: 5-(4-Chloro­phen­yl)-3-(2,4-dimethyl­thiazol-5-yl)-1,2,4-triazolo[3,4-a]isoquinoline
Source: Acta Crystallogr Sect E Struct Rep Online. 2010 Apr 10;66(Pt 5):o1056–7. doi: 10.1107/S160053681001278X (PMC2979146; doi:10.1107/S160053681001278X)
Supplement: Supplementary file 2 [file e-66-o1056-Isup2.hkl]

#
# h,k,l, Fc-squared, Fo-squared, sigma(Fo-squared) and status flag
#
data_I
_shelx_title ' PA2B in P-1'
_shelx_refln_list_code          4
_shelx_F_calc_maximum      128.85
_exptl_crystal_F_000       404.00
_reflns_d_resolution_high  0.8255
 
loop_
 _symmetry_equiv_pos_as_xyz
 'x, y, z'
 '-x, -y, -z'
 
_cell_length_a     7.8286
_cell_length_b     8.1754
_cell_length_c    15.1264
_cell_angle_alpha  93.514
_cell_angle_beta   94.806
_cell_angle_gamma 105.963
 
_shelx_F_squared_multiplier     1.000
 
loop_
 _refln_index_h
 _refln_index_k
 _refln_index_l
 _refln_F_squared_calc
 _refln_F_squared_meas
 _refln_F_squared_sigma
 _refln_observed_status
   2   0   0     8133.07     8115.70     57.81 o
   3   0   0        1.87        3.48      0.37 o
   4   0   0      207.50      194.82      5.10 o
   5   0   0       45.12       41.21      2.07 o
   6   0   0       15.62       16.25      1.82 o
   7   0   0      138.54      149.39      6.46 o
   8   0   0       37.58       40.16      3.37 o
   9   0   0       19.94       19.35      3.78 o
  -9   1   0        9.35        9.22      2.95 o
  -8   1   0       38.01       46.90      3.28 o
  -7   1   0       76.77       65.14      3.39 o
  -6   1   0      743.02      756.87      9.41 o
  -5   1   0      179.46      187.57      3.77 o
  -4   1   0      544.45      515.53      6.88 o
  -3   1   0       95.15      109.44      1.58 o
  -2   1   0    10126.63    10073.36     51.55 o
  -1   1   0     4399.18     4364.12     51.07 o
   1   1   0      152.63      139.76      1.70 o
   2   1   0      374.45      369.62      4.43 o
   3   1   0       12.56       14.57      0.74 o
   4   1   0      129.83      130.63      2.41 o
   5   1   0        1.59        0.08      0.70 o
   6   1   0        9.93        8.46      1.90 o
   7   1   0       12.61       14.53      2.54 o
   8   1   0        0.03        0.39      2.40 o
  -9   2   0        0.62        0.00      3.00 o
  -8   2   0       15.60       20.52      2.86 o
  -7   2   0      436.73      442.03      6.47 o
  -6   2   0       22.71       23.09      1.76 o
  -5   2   0        2.50        0.82      0.54 o
  -4   2   0      354.45      327.94      4.54 o
  -3   2   0      833.70      934.76     11.83 o
  -2   2   0     2110.74     2066.76      7.64 o
  -1   2   0      466.30      473.83      3.03 o
   0   2   0        5.18        4.13      0.44 o
   1   2   0       88.75       85.34      1.55 o
   2   2   0      287.38      264.34      2.75 o
   3   2   0      410.55      408.97      3.93 o
   4   2   0       20.10       17.05      1.27 o
   5   2   0       14.23       14.38      2.10 o
   6   2   0       17.31       13.67      2.41 o
   7   2   0        5.72        5.25      2.95 o
   8   2   0        3.92        5.25      2.67 o
  -9   3   0       51.37       57.96      3.94 o
  -8   3   0        0.85        1.44      2.30 o
  -7   3   0       33.95       29.75      2.69 o
  -6   3   0       96.18       91.23      5.70 o
  -5   3   0        6.36        6.90      0.89 o
  -4   3   0       19.62       12.38      0.94 o
  -3   3   0        3.16        7.42      0.69 o
  -2   3   0       57.04       59.95      1.18 o
  -1   3   0       43.93       38.32      1.15 o
   0   3   0      423.88      440.41      3.86 o
   1   3   0       21.84       26.41      1.26 o
   2   3   0       42.72       35.20      1.41 o
   3   3   0       18.78       20.92      2.00 o
   4   3   0      226.51      218.48      5.68 o
   5   3   0       16.79       23.35      2.72 o
   6   3   0       15.32       12.67      2.72 o
   7   3   0        5.88        6.75      2.71 o
  -9   4   0        2.58        3.43      3.10 o
  -8   4   0        1.26        4.52      2.28 o
  -7   4   0        0.06        0.00      1.90 o
  -6   4   0        1.84        3.12      1.53 o
  -5   4   0      197.89      195.24      5.65 o
  -4   4   0      107.18      114.93      5.01 o
  -3   4   0     1045.10     1037.21      5.23 o
  -2   4   0        0.03        0.89      0.73 o
  -1   4   0        4.13        3.71      0.90 o
   0   4   0     1027.35     1174.47      7.85 o
   1   4   0      155.21      139.22      3.32 o
   2   4   0      241.15      270.84      5.07 o
   3   4   0      271.03      258.66      5.41 o
   4   4   0       56.80       58.14      2.98 o
   5   4   0      201.89      203.86      6.82 o
   6   4   0        1.88        3.73      2.76 o
   7   4   0        5.00        3.32      3.03 o
  -9   5   0        0.56        1.21      2.67 o
  -8   5   0        0.58        1.31      2.41 o
  -7   5   0      174.37      179.99      5.22 o
  -6   5   0       75.87       72.60      3.08 o
  -5   5   0      148.49      160.07      4.87 o
  -4   5   0      261.02      253.00      3.24 o
  -3   5   0       17.41       16.96      0.99 o
  -2   5   0      498.85      508.16      5.28 o
  -1   5   0      249.22      272.53      3.95 o
   0   5   0        1.06        0.17      1.32 o
   1   5   0       99.48       99.62      3.27 o
   2   5   0       72.57       72.05      2.64 o
   3   5   0       23.34       21.18      1.98 o
   4   5   0       25.26       22.41      2.74 o
   5   5   0        0.02        0.00      2.67 o
   6   5   0       14.94       16.39      2.97 o
  -8   6   0        0.14        0.00      2.60 o
  -7   6   0        5.36        5.61      2.40 o
  -6   6   0        8.20        5.45      1.99 o
  -5   6   0        1.21        0.00      2.37 o
  -4   6   0      286.66      291.46      3.89 o
  -3   6   0      115.18      118.17      2.59 o
  -2   6   0        0.92        1.09      1.23 o
  -1   6   0      285.13      293.86      5.06 o
   0   6   0      141.15      144.37      4.06 o
   1   6   0      257.25      263.79      5.92 o
   2   6   0        0.09        0.36      1.89 o
   3   6   0        6.64        5.44      1.54 o
   4   6   0        4.94        1.69      2.86 o
   5   6   0       24.89       34.15      3.72 o
  -8   7   0        2.05        0.00      2.78 o
  -7   7   0        0.40        3.56      2.40 o
  -6   7   0        3.12        5.79      2.72 o
  -5   7   0       70.26       69.98      4.10 o
  -4   7   0      151.26      146.14      6.28 o
  -3   7   0      134.43      134.22      3.48 o
  -2   7   0       79.60       69.50      2.66 o
  -1   7   0      122.77      125.99      4.12 o
   0   7   0        0.16        0.00      1.94 o
   1   7   0        8.99        7.82      2.07 o
   2   7   0       20.05       18.82      2.02 o
   3   7   0       21.91       14.60      3.11 o
   4   7   0        0.92        1.64      3.04 o
  -7   8   0        1.55        2.95      2.85 o
  -6   8   0       46.32       56.26      4.24 o
  -5   8   0       14.75       13.71      2.94 o
  -4   8   0       13.62       10.22      2.63 o
  -3   8   0       23.37       22.98      2.25 o
  -2   8   0        0.25        0.00      1.74 o
  -1   8   0       13.69       12.96      2.28 o
   0   8   0        0.08        0.00      2.52 o
   1   8   0       40.02       43.71      3.33 o
   2   8   0        5.96        5.28      2.99 o
   3   8   0        0.02        0.00      3.57 o
  -6   9   0        0.06        0.00      3.01 o
  -5   9   0       43.27       45.93      4.76 o
  -4   9   0        0.91        0.67      2.70 o
  -3   9   0        1.21        0.00      2.67 o
  -2   9   0       11.83        9.72      2.20 o
  -1   9   0       13.66       12.78      2.57 o
   0   9   0        0.12        0.00      2.34 o
   1   9   0       16.72       13.50      2.80 o
  -1  -9   1        6.63        4.52      2.68 o
   0  -9   1        0.44        0.38      2.41 o
   1  -9   1        3.13        0.88      2.21 o
   2  -9   1       35.65       36.96      2.92 o
   3  -9   1       69.57       69.44      5.16 o
   4  -9   1        3.02        2.70      2.69 o
   5  -9   1       19.90       17.86      2.76 o
   6  -9   1        7.57        9.82      3.05 o
  -3  -8   1       18.25       19.02      5.01 o
  -2  -8   1       20.32       15.65      2.70 o
  -1  -8   1        1.35        0.25      1.93 o
   0  -8   1       25.93       28.87      3.48 o
   1  -8   1        2.42        1.59      1.82 o
   2  -8   1       11.00        7.76      1.55 o
   3  -8   1       19.12       21.39      2.26 o
   4  -8   1       30.55       32.13      2.77 o
   5  -8   1       67.78       78.75      5.03 o
   6  -8   1       16.81       13.04      2.98 o
   7  -8   1       10.64        7.93      3.35 o
  -4  -7   1        9.04        7.47      3.07 o
  -3  -7   1       99.28      109.87      5.41 o
  -2  -7   1        2.66        0.00      1.89 o
  -1  -7   1       69.27       56.92      5.09 o
   0  -7   1       45.63       42.01      3.15 o
   1  -7   1      194.65      198.09      4.52 o
   2  -7   1       54.80       50.81      2.34 o
   3  -7   1      315.08      318.81      4.65 o
   4  -7   1      443.80      455.56      7.17 o
   5  -7   1        0.61        0.00      2.17 o
   6  -7   1      121.50      125.62      5.68 o
   7  -7   1      106.95      119.74      6.01 o
   8  -7   1        0.79        0.00      2.86 o
  -5  -6   1        2.69        2.87      3.25 o
  -4  -6   1      103.60      117.10      4.82 o
  -3  -6   1        5.49        6.07      1.57 o
  -2  -6   1      169.59      184.50      4.57 o
  -1  -6   1      265.92      249.46      7.17 o
   0  -6   1        5.77        4.13      1.83 o
   1  -6   1     1055.46     1104.68     14.37 o
   2  -6   1      131.36      144.10      4.55 o
   3  -6   1        0.05        0.00      1.03 o
   4  -6   1       30.87       28.75      1.44 o
   5  -6   1      186.04      175.03      3.85 o
   6  -6   1       13.53       11.12      2.81 o
   7  -6   1        6.94        6.99      2.10 o
   8  -6   1        0.02        1.46      3.05 o
  -6  -5   1        0.79        0.00      3.12 o
  -5  -5   1        7.25        8.08      2.54 o
  -4  -5   1       19.69       17.75      2.64 o
  -3  -5   1       86.91       75.47      3.20 o
  -2  -5   1        1.79        1.11      1.28 o
  -1  -5   1      363.84      373.71      5.39 o
   0  -5   1      766.68      794.65     14.45 o
   1  -5   1      158.35      195.99      3.32 o
   2  -5   1      322.50      362.21      4.13 o
   3  -5   1        2.77        2.49      0.75 o
   4  -5   1       97.73       98.18      2.76 o
   5  -5   1        0.52        1.98      1.01 o
   6  -5   1        4.03        7.20      1.94 o
   7  -5   1      110.17      103.43      5.03 o
   8  -5   1       20.85       29.03      2.98 o
   9  -5   1        0.18        0.00      3.21 o
  -7  -4   1        0.26        0.05      3.07 o
  -6  -4   1      204.76      228.70      6.22 o
  -5  -4   1       23.37       24.28      2.73 o
  -4  -4   1        1.32        0.06      1.01 o
  -3  -4   1       45.88       50.45      2.07 o
  -2  -4   1      472.84      483.23      9.80 o
  -1  -4   1       34.47       36.70      1.81 o
   0  -4   1      265.12      284.54      4.15 o
   1  -4   1      222.44      227.60      3.10 o
   2  -4   1      271.36      297.37      3.63 o
   3  -4   1        3.69        8.48      0.94 o
   4  -4   1      561.31      534.68     11.50 o
   5  -4   1       60.94       48.17      4.93 o
   6  -4   1       50.72       44.32      2.51 o
   7  -4   1        3.92        4.95      2.17 o
   8  -4   1        3.37        0.00      2.39 o
   9  -4   1        6.68        5.59      2.80 o
  -7  -3   1       15.34       20.47      3.33 o
  -6  -3   1        2.62        1.34      2.10 o
  -5  -3   1       10.26       11.51      2.05 o
  -4  -3   1        1.12        0.16      0.53 o
  -3  -3   1       88.52      103.16      2.40 o
  -2  -3   1      605.43      643.08     10.30 o
  -1  -3   1      941.53      929.44      6.94 o
   0  -3   1        0.30        0.49      0.62 o
   1  -3   1      413.55      367.47      3.50 o
   2  -3   1       12.86       10.63      0.55 o
   3  -3   1      724.21      868.07      5.97 o
   4  -3   1     1628.18     1812.58     17.60 o
   5  -3   1      140.70      149.81      3.12 o
   6  -3   1      169.31      163.25      6.07 o
   7  -3   1        9.06        8.49      2.43 o
   8  -3   1        5.31        2.53      2.42 o
   9  -3   1       27.57       31.19      3.32 o
  -8  -2   1       20.62       25.57      3.18 o
  -7  -2   1       72.84       78.01      5.28 o
  -6  -2   1       68.39       76.53      3.68 o
  -5  -2   1       41.73       42.59      2.47 o
  -4  -2   1      265.24      273.57      4.87 o
  -3  -2   1     1244.84     1258.78     24.07 o
  -2  -2   1      237.36      236.65      3.01 o
  -1  -2   1      197.22      204.31      2.02 o
   0  -2   1      657.17      637.48      4.84 o
   1  -2   1       92.45       99.62      1.68 o
   2  -2   1     1447.44     1413.14      6.98 o
   3  -2   1       36.82       39.45      1.79 o
   4  -2   1      326.95      289.61      6.92 o
   5  -2   1        6.99        9.65      0.82 o
   6  -2   1       85.91       80.56      2.49 o
   7  -2   1      133.61      125.86      3.41 o
   8  -2   1       19.72       27.42      2.98 o
   9  -2   1        0.28        0.64      3.17 o
  -8  -1   1       49.62       46.15      3.39 o
  -7  -1   1        1.75        0.00      2.39 o
  -6  -1   1       93.60       92.97      3.58 o
  -5  -1   1       22.30       17.34      0.95 o
  -4  -1   1       13.72       15.38      0.83 o
  -3  -1   1      891.29      884.52      6.77 o
  -2  -1   1      131.75      124.35      2.53 o
  -1  -1   1      811.97      778.77      7.02 o
   1  -1   1     1516.64     1412.46      6.94 o
   2  -1   1      321.97      356.46      4.38 o
   3  -1   1      227.23      214.19      3.56 o
   4  -1   1        5.19        6.79      1.03 o
   5  -1   1       93.79       99.76      3.01 o
   6  -1   1      291.88      289.68      6.67 o
   7  -1   1      209.45      195.60      6.75 o
   8  -1   1       10.99       13.67      4.58 o
   9  -1   1        0.24        0.00      3.68 o
  -9   0   1       11.39       10.59      3.44 o
  -8   0   1       14.82       15.86      2.75 o
  -7   0   1       22.90       15.65      2.71 o
  -6   0   1       28.26       28.25      2.10 o
  -5   0   1      451.60      425.44      5.16 o
  -4   0   1       21.73       19.79      1.27 o
  -3   0   1     1822.49     1829.40     18.14 o
  -2   0   1     1269.19     1270.50      9.95 o
   1   0   1      693.30      695.54      5.18 o
   2   0   1     2207.83     2211.50     14.60 o
   3   0   1      109.38      112.25      1.58 o
   4   0   1       95.55       88.40      1.94 o
   5   0   1       89.86       87.34      3.45 o
   6   0   1      950.37      948.34     12.71 o
   7   0   1       29.66       27.48      3.11 o
   8   0   1        0.20        0.00      2.50 o
   9   0   1       11.25       13.24      3.64 o
  -9   1   1        0.00        0.00      2.99 o
  -8   1   1        8.00        8.58      2.42 o
  -7   1   1       53.94       46.65      2.52 o
  -6   1   1       17.05       15.69      1.08 o
  -5   1   1       66.57       65.61      1.96 o
  -4   1   1      308.51      263.14      3.29 o
  -3   1   1      123.39      147.21      1.50 o
  -2   1   1      586.87      568.94      3.09 o
  -1   1   1     1595.50     1637.53     11.23 o
   0   1   1     1691.15     1705.10     13.64 o
   1   1   1      816.32      791.67      6.27 o
   2   1   1      137.35      132.27      1.87 o
   3   1   1       12.96       11.93      0.69 o
   4   1   1      716.77      701.96      8.25 o
   5   1   1       24.70       22.95      2.03 o
   6   1   1       71.08       67.85      3.15 o
   7   1   1        0.05        2.43      2.55 o
   8   1   1        5.90        3.50      2.80 o
  -9   2   1       39.13       36.41      3.69 o
  -8   2   1        0.58        0.51      2.23 o
  -7   2   1       78.06       83.39      3.38 o
  -6   2   1      285.42      280.48      4.64 o
  -5   2   1       94.70       89.77      1.45 o
  -4   2   1       55.69       57.61      0.93 o
  -3   2   1      555.32      594.80      5.33 o
  -2   2   1      203.31      219.88      2.77 o
  -1   2   1      683.77      691.24      4.56 o
   0   2   1        8.88       10.32      0.61 o
   1   2   1        0.03        0.03      0.52 o
   2   2   1       11.99       10.03      0.73 o
   3   2   1      874.91      875.96      8.79 o
   4   2   1       87.53       89.02      2.52 o
   5   2   1      353.49      347.73      8.63 o
   6   2   1       79.60       80.86      5.16 o
   7   2   1        7.27        8.52      2.87 o
   8   2   1        1.82        2.81      3.07 o
  -9   3   1       11.53       15.48      2.89 o
  -8   3   1        8.85       10.91      2.32 o
  -7   3   1        0.62        0.00      1.85 o
  -6   3   1       38.16       45.32      1.67 o
  -5   3   1       17.85       15.20      1.29 o
  -4   3   1        4.69        3.99      0.72 o
  -3   3   1       81.50       70.76      3.86 o
  -2   3   1       62.66       59.85      1.37 o
  -1   3   1       63.47       67.10      1.52 o
   0   3   1     1811.92     1863.74     11.45 o
   1   3   1       12.51       13.65      1.04 o
   2   3   1       80.95       99.93      2.23 o
   3   3   1       61.56       55.92      2.05 o
   4   3   1      122.59      112.99      4.76 o
   5   3   1        1.01        1.04      1.29 o
   6   3   1       73.96       86.80      4.40 o
   7   3   1        0.28        0.45      3.03 o
  -9   4   1        0.05        0.00      2.58 o
  -8   4   1        5.64        5.59      2.01 o
  -7   4   1       10.38       13.45      1.90 o
  -6   4   1      179.04      170.29      3.60 o
  -5   4   1      262.54      285.52      4.39 o
  -4   4   1       59.91       53.53      2.59 o
  -3   4   1       26.69       23.49      0.87 o
  -2   4   1     1021.26     1037.64      6.97 o
  -1   4   1      464.89      524.74      4.85 o
   0   4   1       52.32       38.22      2.14 o
   1   4   1      500.16      518.11      7.82 o
   2   4   1      138.86      126.87      6.57 o
   3   4   1      311.20      321.13      5.33 o
   4   4   1      118.34      124.86      3.62 o
   5   4   1        4.91        1.03      3.02 o
   6   4   1        7.08        5.82      2.62 o
   7   4   1       19.65       24.80      3.91 o
  -9   5   1       32.15       33.11      3.75 o
  -8   5   1        0.79        1.19      2.62 o
  -7   5   1      255.57      253.08      5.41 o
  -6   5   1       14.73       13.87      1.65 o
  -5   5   1        7.83        7.14      1.50 o
  -4   5   1        0.03        0.27      0.43 o
  -3   5   1      193.19      209.58      3.03 o
  -2   5   1       83.70       83.07      2.52 o
  -1   5   1      343.76      340.47      5.81 o
   0   5   1        1.05        0.00      1.29 o
   1   5   1       75.12       75.84      2.44 o
   2   5   1        4.03        2.34      1.19 o
   3   5   1       54.82       55.11      2.83 o
   4   5   1        0.91        1.26      1.47 o
   5   5   1        2.55        0.67      3.00 o
   6   5   1        1.38        0.00      3.15 o
  -8   6   1        3.51        1.00      2.64 o
  -7   6   1        0.28        0.00      2.14 o
  -6   6   1      208.82      216.48      6.94 o
  -5   6   1        0.05        0.00      2.40 o
  -4   6   1       23.75       25.21      2.87 o
  -3   6   1        0.71        0.63      1.34 o
  -2   6   1        0.46        0.58      1.33 o
  -1   6   1       25.68       22.64      2.29 o
   0   6   1      245.76      255.48      5.59 o
   1   6   1        0.05        0.00      1.88 o
   2   6   1      525.99      520.61     17.13 o
   3   6   1        2.43        3.00      1.67 o
   4   6   1        3.15        2.85      3.27 o
   5   6   1        1.19        2.53      3.00 o
  -8   7   1       26.46       26.25      3.70 o
  -7   7   1        3.79        2.80      2.29 o
  -6   7   1       78.73       84.60      4.42 o
  -5   7   1      176.83      158.15      7.74 o
  -4   7   1      169.77      181.96      4.95 o
  -3   7   1       84.68       79.24      2.85 o
  -2   7   1      239.83      222.72      7.10 o
  -1   7   1       49.90       41.74      2.73 o
   0   7   1      125.82      108.55      4.32 o
   1   7   1       80.12       84.77      3.38 o
   2   7   1       12.16       12.53      1.99 o
   3   7   1       15.51       17.03      2.86 o
   4   7   1        0.08        0.00      2.97 o
  -7   8   1        3.97        7.01      2.86 o
  -6   8   1        0.71        0.19      2.76 o
  -5   8   1        9.99       14.91      2.89 o
  -4   8   1       12.90        7.93      2.64 o
  -3   8   1       67.75       59.14      3.76 o
  -2   8   1       54.01       59.30      3.00 o
  -1   8   1       91.88       94.71      4.21 o
   0   8   1       25.45       22.20      2.50 o
   1   8   1       25.52       27.09      2.70 o
   2   8   1       14.54       15.31      2.75 o
   3   8   1        0.93        0.00      2.91 o
  -6   9   1        4.83        6.37      2.92 o
  -5   9   1        0.17        0.00      2.77 o
  -4   9   1       35.09       39.61      4.93 o
  -3   9   1        1.17        2.06      2.78 o
  -2   9   1        3.08        0.00      2.32 o
  -1   9   1       15.64       15.71      2.62 o
   0   9   1       16.17       12.32      2.89 o
   1   9   1        2.33        0.00      2.59 o
  -1  -9   2        9.46        9.10      2.47 o
   0  -9   2       57.01       64.67      4.36 o
   1  -9   2        1.51        0.00      2.12 o
   2  -9   2       29.31       26.78      2.92 o
   3  -9   2       15.33       13.19      2.30 o
   4  -9   2       56.01       58.02      3.75 o
   5  -9   2       14.56       12.97      2.75 o
   6  -9   2       18.68       24.06      3.47 o
  -3  -8   2        0.82        0.00      3.31 o
  -2  -8   2       66.32       78.78      4.89 o
  -1  -8   2        2.23        1.80      2.12 o
   0  -8   2        1.79        0.00      1.96 o
   1  -8   2        6.54        4.21      1.82 o
   2  -8   2       36.97       32.07      2.13 o
   3  -8   2       14.37       11.67      1.52 o
   4  -8   2       55.13       44.40      2.89 o
   5  -8   2       18.11       20.02      2.62 o
   6  -8   2        1.25        0.51      2.87 o
   7  -8   2        3.86        4.18      3.40 o
  -4  -7   2        8.25        6.42      2.88 o
  -3  -7   2      129.16      135.01      5.30 o
  -2  -7   2      279.40      294.00      9.44 o
  -1  -7   2       58.83       64.19      4.28 o
   0  -7   2       81.92       84.33      3.59 o
   1  -7   2        7.24        5.42      1.63 o
   2  -7   2       10.73        9.51      1.67 o
   3  -7   2       77.60       79.32      2.56 o
   4  -7   2        1.47        1.55      1.55 o
   5  -7   2       12.13        9.47      2.27 o
   6  -7   2        4.35        4.27      2.99 o
   7  -7   2        5.20        9.08      3.36 o
   8  -7   2        8.95        9.84      3.46 o
  -5  -6   2        0.10        0.32      2.59 o
  -4  -6   2        2.53        2.31      2.59 o
  -3  -6   2       17.45       14.90      2.13 o
  -2  -6   2       28.36       27.40      3.47 o
  -1  -6   2        2.13        0.00      1.85 o
   0  -6   2        8.55        9.21      1.64 o
   1  -6   2        8.79        9.69      1.63 o
   2  -6   2      205.33      199.51      4.81 o
   3  -6   2        0.47        0.74      1.02 o
   4  -6   2       15.49       14.13      1.52 o
   5  -6   2        8.28        6.03      1.49 o
   6  -6   2      111.67      109.30      7.20 o
   7  -6   2      178.14      176.15      6.15 o
   8  -6   2       48.44       51.02      5.03 o
  -6  -5   2        1.53        0.00      2.53 o
  -5  -5   2       64.64       65.82      3.97 o
  -4  -5   2        6.00        4.21      2.67 o
  -3  -5   2      271.06      269.77      5.17 o
  -2  -5   2        0.18        0.00      1.57 o
  -1  -5   2       24.76       24.80      2.33 o
   0  -5   2      638.88      705.53      7.20 o
   1  -5   2       37.25       27.20      1.57 o
   2  -5   2       33.54       34.29      1.59 o
   3  -5   2      481.54      487.38      4.96 o
   4  -5   2       35.53       40.35      2.53 o
   5  -5   2      356.73      357.49     11.96 o
   6  -5   2      129.17      135.28      6.80 o
   7  -5   2        8.18       10.67      2.46 o
   8  -5   2       14.30       15.94      2.93 o
   9  -5   2       33.50       37.06      4.27 o
  -7  -4   2       18.94       23.71      3.21 o
  -6  -4   2       19.17       26.28      2.99 o
  -5  -4   2      176.60      206.03      6.13 o
  -4  -4   2        0.92        0.55      0.72 o
  -3  -4   2       23.98       23.11      1.81 o
  -2  -4   2        8.71        9.90      1.54 o
  -1  -4   2      331.10      359.62      5.82 o
   0  -4   2       64.83       60.53      1.85 o
   1  -4   2      412.36      439.58      5.35 o
   2  -4   2      650.97      681.89      5.70 o
   3  -4   2      586.18      653.53      7.33 o
   4  -4   2      217.37      195.47      3.60 o
   5  -4   2       75.82       85.19      3.97 o
   6  -4   2       28.44       27.08      2.87 o
   7  -4   2        5.16        6.25      2.24 o
   8  -4   2        7.43        5.66      2.51 o
   9  -4   2        1.20        0.00      2.85 o
  -7  -3   2        4.79        5.88      2.24 o
  -6  -3   2        0.10        0.00      1.88 o
  -5  -3   2       19.69       20.61      2.24 o
  -4  -3   2       55.70       52.46      3.07 o
  -3  -3   2       28.38       27.98      1.64 o
  -2  -3   2       81.97       74.03      1.97 o
  -1  -3   2      210.89      210.45      3.10 o
   0  -3   2       37.65       41.94      1.37 o
   1  -3   2      422.40      415.11      6.60 o
   2  -3   2      639.64      658.28      5.56 o
   3  -3   2       70.51       85.26      1.31 o
   4  -3   2      485.87      489.91     10.35 o
   5  -3   2      443.31      418.83     11.91 o
   6  -3   2       15.12       14.68      1.97 o
   7  -3   2       43.27       43.40      3.23 o
   8  -3   2        5.21        9.96      2.75 o
   9  -3   2       12.41       16.95      3.03 o
  -8  -2   2        9.96       11.06      2.77 o
  -7  -2   2        1.60        3.38      2.34 o
  -6  -2   2        6.94        3.70      1.77 o
  -5  -2   2        0.22        0.54      1.64 o
  -4  -2   2      140.32      131.38      4.07 o
  -3  -2   2       17.26       11.54      1.19 o
  -2  -2   2      195.35      179.06      2.27 o
  -1  -2   2     1504.07     1447.34     12.51 o
   0  -2   2      279.78      270.41      3.73 o
   1  -2   2      476.72      458.44      3.94 o
   2  -2   2       64.35       66.59      1.34 o
   3  -2   2     1379.08     1320.57      6.96 o
   4  -2   2       60.75       63.65      2.28 o
   5  -2   2      120.16      110.41      2.84 o
   6  -2   2       85.63       94.57      2.52 o
   7  -2   2        2.16        2.25      1.50 o
   8  -2   2       73.93       87.95      4.59 o
   9  -2   2       10.31       12.16      3.55 o
  -8  -1   2        3.45        4.48      2.35 o
  -7  -1   2        1.32        0.00      2.32 o
  -6  -1   2      189.12      192.94      4.22 o
  -5  -1   2       10.81        5.28      1.42 o
  -4  -1   2      213.23      219.71      4.95 o
  -3  -1   2      471.22      456.09      4.91 o
  -2  -1   2     3476.61     3390.90     21.29 o
  -1  -1   2      781.33      765.47      6.03 o
   0  -1   2     2964.24     2879.10     16.72 o
   1  -1   2        7.88       12.44      0.76 o
   2  -1   2      524.67      579.82      6.44 o
   3  -1   2       42.32       41.42      1.15 o
   4  -1   2      523.86      504.77     11.35 o
   5  -1   2       81.01       88.98      2.06 o
   6  -1   2       23.06       25.85      2.45 o
   7  -1   2      139.30      146.88      4.97 o
   8  -1   2       37.56       41.19      5.67 o
   9  -1   2       27.91       26.08      4.63 o
  -9   0   2       10.45        9.09      4.56 o
  -8   0   2       29.27       30.46      3.14 o
  -7   0   2      230.52      227.95      7.51 o
  -6   0   2       66.01       71.32      2.82 o
  -5   0   2      222.27      209.86      4.31 o
  -4   0   2     1723.52     1692.37     13.48 o
  -3   0   2      141.38      156.37      2.51 o
  -2   0   2    15558.41    15472.93     65.16 o
  -1   0   2      963.96      922.96      3.33 o
   1   0   2      544.78      540.97      3.20 o
   2   0   2     1156.47     1134.22      8.02 o
   3   0   2       19.52       22.70      0.94 o
   4   0   2      333.97      330.95      3.66 o
   5   0   2      248.87      243.54      4.00 o
   6   0   2       72.81       67.10      3.90 o
   7   0   2      289.87      304.16      7.52 o
   8   0   2        0.29        0.82      2.55 o
  -9   1   2       10.57       14.76      2.98 o
  -8   1   2       27.00       25.26      2.66 o
  -7   1   2        0.49        0.00      1.35 o
  -6   1   2        1.07        2.92      0.90 o
  -5   1   2      121.20      117.87      2.13 o
  -4   1   2     1595.44     1736.48     12.05 o
  -3   1   2      306.25      293.49      2.88 o
  -2   1   2     2459.48     2579.58      8.27 o
  -1   1   2      367.88      372.32      2.26 o
   0   1   2      151.34      148.88      2.23 o
   1   1   2      541.01      533.13      7.04 o
   2   1   2     1704.29     1688.87     13.18 o
   3   1   2      490.93      538.52      3.56 o
   4   1   2      114.52       92.64      2.21 o
   5   1   2       12.22       12.33      2.33 o
   6   1   2        0.87        0.00      2.27 o
   7   1   2        1.20        0.00      2.63 o
   8   1   2        2.65        9.32      2.96 o
  -9   2   2        0.02        0.41      2.38 o
  -8   2   2       49.51       46.54      3.22 o
  -7   2   2        0.03        0.00      1.15 o
  -6   2   2       90.74       91.12      2.12 o
  -5   2   2      250.13      291.38      2.64 o
  -4   2   2      709.09      772.20      6.85 o
  -3   2   2      514.46      547.72      4.85 o
  -2   2   2     1334.47     1318.51      9.32 o
  -1   2   2        2.45        1.61      0.31 o
   0   2   2     3426.55     3393.23     10.27 o
   1   2   2      323.91      328.06      4.55 o
   2   2   2      220.22      208.96      4.52 o
   3   2   2      394.06      381.52      3.13 o
   4   2   2        2.89        2.74      0.62 o
   5   2   2        9.71       11.69      1.86 o
   6   2   2       21.25       15.85      2.97 o
   7   2   2        0.25        1.69      2.91 o
   8   2   2        7.14        4.76      3.27 o
  -9   3   2       10.68       10.46      2.94 o
  -8   3   2       42.40       47.90      2.83 o
  -7   3   2        5.43        2.84      1.61 o
  -6   3   2        0.35        1.68      0.64 o
  -5   3   2       23.47       25.73      1.18 o
  -4   3   2      229.53      231.40      3.24 o
  -3   3   2       63.96       62.03      1.20 o
  -2   3   2       54.43       53.36      1.05 o
  -1   3   2        9.82       12.54      0.72 o
   0   3   2       47.74       50.00      1.49 o
   1   3   2      532.38      515.33      5.84 o
   2   3   2      362.65      391.87      8.16 o
   3   3   2       10.19        7.60      1.39 o
   4   3   2       42.96       48.19      2.48 o
   5   3   2        2.02        1.96      1.40 o
   6   3   2      199.65      196.40      6.35 o
   7   3   2       13.37       12.47      3.35 o
  -9   4   2        2.14        1.62      2.50 o
  -8   4   2        0.70        1.15      2.20 o
  -7   4   2       23.32       18.45      1.80 o
  -6   4   2       33.01       29.68      1.82 o
  -5   4   2      207.62      194.41      3.46 o
  -4   4   2      470.52      421.51      9.41 o
  -3   4   2        0.45        0.69      0.44 o
  -2   4   2     1311.00     1428.13      9.46 o
  -1   4   2      926.29      973.42      8.19 o
   0   4   2     1162.82     1380.55     10.99 o
   1   4   2        0.69        0.09      1.14 o
   2   4   2      143.34      138.25      3.23 o
   3   4   2       42.02       33.91      2.96 o
   4   4   2      358.76      371.60      6.33 o
   5   4   2       93.26       97.70      4.80 o
   6   4   2        7.14        6.22      2.61 o
   7   4   2        7.35        8.78      3.51 o
  -9   5   2        0.17        0.80      3.32 o
  -8   5   2        2.42        0.34      2.33 o
  -7   5   2      152.68      138.16      6.74 o
  -6   5   2       83.03       85.51      2.82 o
  -5   5   2        0.56        0.00      1.25 o
  -4   5   2       94.13       93.18      3.95 o
  -3   5   2       54.64       53.10      2.25 o
  -2   5   2       13.46       11.21      1.26 o
  -1   5   2      589.65      643.55     10.87 o
   0   5   2      196.07      186.85      4.04 o
   1   5   2       13.29       11.39      1.46 o
   2   5   2        9.44       11.12      1.49 o
   3   5   2      478.12      505.93     14.29 o
   4   5   2        1.37        0.00      1.68 o
   5   5   2       28.00       34.00      3.49 o
   6   5   2        0.40        0.00      2.96 o
  -8   6   2       12.38        8.65      3.05 o
  -7   6   2        0.00        0.44      2.11 o
  -6   6   2       22.26       20.96      2.94 o
  -5   6   2      762.77      763.90     19.01 o
  -4   6   2      680.39      674.95      7.65 o
  -3   6   2     1690.55     1750.85     12.68 o
  -2   6   2       10.02        9.18      1.56 o
  -1   6   2      199.82      204.59      4.80 o
   0   6   2       95.68       93.83      3.11 o
   1   6   2        0.25        0.00      1.72 o
   2   6   2      177.62      169.12      5.61 o
   3   6   2        4.17        4.76      1.83 o
   4   6   2        5.03        7.58      2.40 o
   5   6   2        5.75        6.31      3.24 o
  -8   7   2        3.88        2.80      2.68 o
  -7   7   2       30.42       29.45      3.58 o
  -6   7   2        8.11        9.90      2.60 o
  -5   7   2        1.34        0.00      2.63 o
  -4   7   2      165.78      165.57      8.01 o
  -3   7   2      187.12      195.02      4.51 o
  -2   7   2       37.84       40.31      2.52 o
  -1   7   2       49.04       50.91      3.12 o
   0   7   2        0.61        0.00      1.78 o
   1   7   2        2.32        2.55      1.86 o
   2   7   2        5.89        0.84      1.85 o
   3   7   2        6.33        4.51      1.97 o
   4   7   2       11.20       18.25      3.71 o
  -7   8   2       39.91       49.04      4.06 o
  -6   8   2        6.87        6.96      2.79 o
  -5   8   2        2.31        1.81      2.59 o
  -4   8   2        2.80        2.20      3.35 o
  -3   8   2        4.87        4.22      1.96 o
  -2   8   2        0.01        0.72      1.79 o
  -1   8   2       58.80       65.62      3.67 o
   0   8   2       13.73        8.21      2.61 o
   1   8   2       21.51       18.74      2.29 o
   2   8   2        3.24        3.56      2.11 o
  -6   9   2       17.30       14.83      3.13 o
  -5   9   2        0.79        1.99      2.77 o
  -4   9   2       11.89        9.26      7.09 o
  -3   9   2       31.65       34.19      4.06 o
  -2   9   2        0.82        0.85      2.57 o
  -1   9   2       11.12        7.93      2.26 o
   0   9   2        9.29       10.48      2.37 o
  -1  -9   3        7.63        8.13      2.92 o
   0  -9   3       12.11       17.34      2.97 o
   1  -9   3       13.98       15.00      2.27 o
   2  -9   3       11.82       10.84      1.81 o
   3  -9   3       66.36       70.41      4.78 o
   4  -9   3        7.35        5.69      2.61 o
   5  -9   3       27.11       21.47      2.96 o
  -3  -8   3        9.52        4.00      3.40 o
  -2  -8   3       26.93       24.50      3.61 o
  -1  -8   3        1.88        0.00      2.46 o
   0  -8   3       15.83       14.30      2.15 o
   1  -8   3        0.39        0.30      1.77 o
   2  -8   3       49.46       54.48      2.42 o
   3  -8   3       17.68       12.91      1.54 o
   4  -8   3      308.08      304.87      6.16 o
   5  -8   3        1.41        0.00      2.29 o
   6  -8   3        4.03        2.36      3.21 o
   7  -8   3        2.57        1.46      3.32 o
  -4  -7   3        1.64        1.22      2.86 o
  -3  -7   3        1.65        0.69      3.02 o
  -2  -7   3        5.31        6.35      2.65 o
  -1  -7   3      192.51      198.05      7.37 o
   0  -7   3      117.50      118.72      4.96 o
   1  -7   3       16.45       13.43      1.77 o
   2  -7   3      129.79      133.16      3.22 o
   3  -7   3      300.70      321.01      4.98 o
   4  -7   3        5.78        5.22      1.64 o
   5  -7   3      189.77      196.67      5.38 o
   6  -7   3       20.86       25.88      3.92 o
   7  -7   3        6.16        2.55      3.40 o
   8  -7   3        2.37        0.00      3.30 o
  -5  -6   3       17.87       20.73      2.97 o
  -4  -6   3        3.18        5.17      2.50 o
  -3  -6   3      154.84      160.77      4.91 o
  -2  -6   3        1.34        0.00      1.89 o
  -1  -6   3       59.28       54.37      4.76 o
   0  -6   3        3.56        4.00      1.41 o
   1  -6   3       51.00       54.37      2.40 o
   2  -6   3        0.02        0.00      1.18 o
   3  -6   3      286.36      279.42      4.38 o
   4  -6   3        0.11        0.00      1.59 o
   5  -6   3       14.59        9.56      2.16 o
   6  -6   3        1.56        2.42      3.21 o
   7  -6   3        4.48        4.34      2.82 o
   8  -6   3       16.86       17.50      3.29 o
  -6  -5   3        0.24        0.00      2.66 o
  -5  -5   3        0.04        0.00      2.70 o
  -4  -5   3        5.49        2.31      2.50 o
  -3  -5   3       40.13       33.41      2.63 o
  -2  -5   3      349.70      374.84      6.47 o
  -1  -5   3       28.58       25.58      2.00 o
   0  -5   3      311.38      321.00      4.67 o
   1  -5   3       95.97       96.96      2.82 o
   2  -5   3       77.88       85.00      2.42 o
   3  -5   3      257.96      246.69      4.27 o
   4  -5   3        0.05        0.00      1.81 o
   5  -5   3        2.95        2.99      1.76 o
   6  -5   3      112.71      112.42      9.55 o
   7  -5   3       53.76       60.77      4.26 o
   8  -5   3        1.25        1.39      2.77 o
  -7  -4   3        4.58        4.85      2.71 o
  -6  -4   3        2.54        1.49      2.46 o
  -5  -4   3        0.00        0.00      2.37 o
  -4  -4   3      163.23      180.53      5.13 o
  -3  -4   3      178.78      176.71      5.46 o
  -2  -4   3      143.73      158.21      4.04 o
  -1  -4   3      352.68      330.73     10.59 o
   0  -4   3      227.17      253.74      5.38 o
   1  -4   3      530.11      505.24     10.50 o
   2  -4   3       22.23       34.32      1.65 o
   3  -4   3       19.26       20.27      1.57 o
   4  -4   3       54.60       66.75      2.17 o
   5  -4   3       74.14       70.84      4.63 o
   6  -4   3        2.54        2.84      2.07 o
   7  -4   3        2.18        2.33      2.35 o
   8  -4   3        0.49        1.03      2.68 o
   9  -4   3        0.27        0.00      2.91 o
  -7  -3   3        6.19        6.02      2.23 o
  -6  -3   3        0.17        1.06      1.98 o
  -5  -3   3        4.18        4.23      1.81 o
  -4  -3   3       32.37       28.22      1.89 o
  -3  -3   3       49.67       38.78      2.59 o
  -2  -3   3       31.42       28.24      2.03 o
  -1  -3   3       20.44       18.50      0.87 o
   0  -3   3      892.50      827.57      6.53 o
   1  -3   3      495.08      539.13      4.28 o
   2  -3   3     2834.60     2858.45     17.08 o
   3  -3   3       45.10       52.31      1.74 o
   4  -3   3      250.10      247.60      4.17 o
   5  -3   3       27.39       25.48      1.52 o
   6  -3   3       33.41       37.33      2.46 o
   7  -3   3       42.37       45.93      3.45 o
   8  -3   3        4.57        7.12      2.74 o
   9  -3   3       15.18       14.99      3.19 o
  -8  -2   3       18.61       22.72      3.14 o
  -7  -2   3        0.55        0.00      1.93 o
  -6  -2   3        2.69        0.52      1.78 o
  -5  -2   3        3.80        5.21      1.51 o
  -4  -2   3       47.35       43.34      2.76 o
  -3  -2   3       21.04       24.86      1.06 o
  -2  -2   3       76.95       70.20      1.54 o
  -1  -2   3       46.75       40.93      1.21 o
   0  -2   3     9256.80     9287.38     40.64 o
   1  -2   3      327.25      391.26      3.26 o
   2  -2   3       63.48       63.65      1.57 o
   3  -2   3        4.83        5.29      0.70 o
   4  -2   3       57.23       51.10      1.38 o
   5  -2   3       38.99       42.24      2.11 o
   6  -2   3       86.64       94.52      2.99 o
   7  -2   3       71.38       64.25      3.58 o
   8  -2   3        7.22        5.89      2.84 o
   9  -2   3       11.50       19.43      3.70 o
  -8  -1   3        1.53        0.00      2.20 o
  -7  -1   3       44.03       38.65      2.84 o
  -6  -1   3      256.80      267.41      5.33 o
  -5  -1   3       48.17       48.12      2.23 o
  -4  -1   3        0.52        0.57      0.41 o
  -3  -1   3      146.04      139.86      1.58 o
  -2  -1   3      795.16      788.17      5.75 o
  -1  -1   3     8769.30     8417.70     21.59 o
   0  -1   3    16601.23    16241.73     74.22 o
   1  -1   3      877.85      859.31      7.83 o
   2  -1   3      198.80      202.19      5.67 o
   3  -1   3      126.59      128.03      2.74 o
   4  -1   3     1137.82     1091.81     13.15 o
   5  -1   3       75.46       72.68      4.59 o
   6  -1   3       40.35       42.17      2.20 o
   7  -1   3       12.26       11.43      2.40 o
   8  -1   3        0.18        1.15      2.93 o
   9  -1   3        3.91        9.26      4.18 o
  -9   0   3        0.21        1.74      3.40 o
  -8   0   3        9.59        6.07      2.28 o
  -7   0   3      622.48      635.94     12.40 o
  -6   0   3       42.52       43.26      1.99 o
  -5   0   3       16.63       18.90      0.89 o
  -4   0   3     1538.39     1550.96      8.95 o
  -3   0   3       42.36       39.18      0.70 o
  -2   0   3     7678.89     7826.21     23.70 o
  -1   0   3     1262.03     1223.62      4.13 o
   0   0   3       85.74       95.23      1.02 o
   1   0   3       74.65       71.14      1.63 o
   2   0   3     2052.03     1907.91     15.47 o
   3   0   3      500.35      518.04      5.17 o
   4   0   3      661.73      641.16      7.15 o
   5   0   3       41.00       40.66      1.98 o
   6   0   3       29.92       34.10      3.07 o
   7   0   3        3.76        4.99      2.56 o
   8   0   3       13.93       16.96      3.02 o
  -9   1   3        0.93        0.78      2.79 o
  -8   1   3        7.94        8.20      1.76 o
  -7   1   3       65.24       63.80      3.21 o
  -6   1   3      137.22      124.56      2.45 o
  -5   1   3      292.72      290.97      4.84 o
  -4   1   3      202.21      158.11      1.83 o
  -3   1   3     4371.54     4444.76     16.05 o
  -2   1   3      726.66      784.55      2.82 o
  -1   1   3     2902.81     2927.55     27.78 o
   0   1   3      362.67      341.67      4.38 o
   1   1   3        8.29        8.16      0.66 o
   2   1   3     1136.15     1214.61      7.63 o
   3   1   3       31.73       47.67      1.47 o
   4   1   3       54.17       55.54      1.54 o
   5   1   3       84.43       78.01      5.87 o
   6   1   3       26.62       26.62      3.00 o
   7   1   3        2.15        1.80      2.71 o
   8   1   3        1.73        3.38      3.01 o
  -9   2   3      110.02      112.85      4.59 o
  -8   2   3        5.61        4.05      1.84 o
  -7   2   3        2.98        2.14      1.04 o
  -6   2   3       44.69       38.74      1.19 o
  -5   2   3      437.42      421.94      3.11 o
  -4   2   3     1391.03     1555.70      7.62 o
  -3   2   3      757.72      748.05      5.00 o
  -2   2   3      307.39      282.06      3.52 o
  -1   2   3       19.73       17.65      0.77 o
   0   2   3      262.26      273.01      3.34 o
   1   2   3      367.20      368.96      4.33 o
   2   2   3        1.07        0.96      0.82 o
   3   2   3      278.21      281.63      3.33 o
   4   2   3      628.59      636.09      8.65 o
   5   2   3       23.05       20.12      2.12 o
   6   2   3        0.02        0.00      1.80 o
   7   2   3        3.86        2.88      3.00 o
   8   2   3        3.52        1.94      3.34 o
  -9   3   3        1.30        0.16      2.41 o
  -8   3   3        5.87        4.38      1.80 o
  -7   3   3       49.33       44.37      2.40 o
  -6   3   3       32.35       36.93      1.43 o
  -5   3   3        0.02        0.00      0.91 o
  -4   3   3       83.33       63.84      1.34 o
  -3   3   3      220.93      224.66      6.09 o
  -2   3   3      231.16      212.24      3.18 o
  -1   3   3     1224.22     1279.50     12.31 o
   0   3   3     2247.52     2586.83     10.27 o
   1   3   3       36.27       33.06      1.55 o
   2   3   3     1256.87     1325.42     17.72 o
   3   3   3        8.01        7.99      1.20 o
   4   3   3       49.42       48.54      1.97 o
   5   3   3       24.33       14.22      2.04 o
   6   3   3       19.96       16.86      3.43 o
   7   3   3        8.59       10.69      3.27 o
  -9   4   3        1.65        3.59      3.12 o
  -8   4   3        1.35        0.10      2.38 o
  -7   4   3      321.93      320.97      5.15 o
  -6   4   3        2.95        5.07      1.22 o
  -5   4   3        2.18        2.31      0.84 o
  -4   4   3       63.62       50.45      2.26 o
  -3   4   3      674.24      681.56      8.49 o
  -2   4   3        9.37       10.20      0.96 o
  -1   4   3        3.14        0.00      0.85 o
   0   4   3      240.49      267.77      3.98 o
   1   4   3      285.27      290.00      4.95 o
   2   4   3        9.06       11.32      1.62 o
   3   4   3        0.06        1.39      1.32 o
   4   4   3        0.01        0.00      1.17 o
   5   4   3      132.41      136.04      5.46 o
   6   4   3        0.32        2.30      3.30 o
  -9   5   3       34.42       39.13      4.46 o
  -8   5   3       89.03       82.92      4.79 o
  -7   5   3       30.48       30.20      2.39 o
  -6   5   3        4.90        2.97      1.85 o
  -5   5   3       57.96       56.36      3.94 o
  -4   5   3       43.89       40.14      1.55 o
  -3   5   3       17.54       16.27      1.52 o
  -2   5   3        1.78        0.00      1.25 o
  -1   5   3        5.54        6.22      1.18 o
   0   5   3      278.05      285.23      5.72 o
   1   5   3        0.73        0.00      1.35 o
   2   5   3      241.72      225.55      6.38 o
   3   5   3       44.44       38.15      3.25 o
   4   5   3        0.14        0.00      1.75 o
   5   5   3        0.80        1.46      2.59 o
   6   5   3        1.23        3.75      3.48 o
  -8   6   3       50.72       64.41      4.22 o
  -7   6   3        0.06        0.94      2.51 o
  -6   6   3      177.40      181.69      4.79 o
  -5   6   3       37.33       45.47      3.84 o
  -4   6   3       30.94       38.08      4.72 o
  -3   6   3       41.10       39.00      2.93 o
  -2   6   3      250.52      256.05      5.50 o
  -1   6   3       30.34       30.52      2.96 o
   0   6   3       76.08       65.86      2.76 o
   1   6   3      352.38      360.25      6.67 o
   2   6   3      179.71      187.94      5.43 o
   3   6   3       79.77       84.46      4.31 o
   4   6   3        0.03        0.14      2.37 o
   5   6   3        0.60        3.75      3.39 o
  -8   7   3       11.00       11.98      2.86 o
  -7   7   3       11.02       13.74      3.07 o
  -6   7   3        3.21        2.64      2.47 o
  -5   7   3       24.55       24.92      3.31 o
  -4   7   3       32.77       29.27      2.79 o
  -3   7   3      145.63      140.86      4.64 o
  -2   7   3        2.77        0.00      1.80 o
  -1   7   3       48.55       46.63      2.92 o
   0   7   3       23.21       18.68      2.01 o
   1   7   3        0.77        0.00      1.68 o
   2   7   3        2.59        3.42      1.70 o
   3   7   3       20.05       16.75      2.59 o
   4   7   3        1.01        0.00      3.32 o
  -7   8   3        5.99        5.75      2.94 o
  -6   8   3        1.64        3.45      2.71 o
  -5   8   3       71.65       68.42      4.69 o
  -4   8   3        1.08        0.00      4.16 o
  -3   8   3        0.93        0.00      2.22 o
  -2   8   3        5.34        4.82      2.02 o
  -1   8   3       16.24       16.20      2.31 o
   0   8   3       59.41       69.90      4.04 o
   1   8   3        0.67        0.00      2.20 o
   2   8   3       19.85       20.34      2.54 o
  -5   9   3        3.83        7.23      3.70 o
  -4   9   3        4.98        2.93      4.33 o
  -3   9   3       15.72       14.93      4.69 o
  -2   9   3       16.11       15.02      2.98 o
  -1   9   3        3.65        1.89      2.26 o
   0   9   3        0.01        0.38      2.37 o
  -1  -9   4        3.42        3.80      2.90 o
   0  -9   4        2.65        0.00      2.86 o
   1  -9   4       16.11       15.37      2.15 o
   2  -9   4       11.01       11.59      1.90 o
   3  -9   4       13.17       12.74      2.30 o
   4  -9   4       40.31       41.97      3.57 o
   5  -9   4        1.89        5.21      2.87 o
  -3  -8   4        0.57        0.00      3.25 o
  -2  -8   4        6.61       11.13      3.36 o
  -1  -8   4       12.93       16.81      2.88 o
   0  -8   4        5.74        5.05      2.06 o
   1  -8   4        8.51        9.56      1.60 o
   2  -8   4        3.93        2.24      1.53 o
   3  -8   4        0.09        0.29      1.33 o
   4  -8   4        2.76        3.08      2.09 o
   5  -8   4        0.33        0.00      2.54 o
   6  -8   4        2.66        1.15      3.28 o
   7  -8   4       13.05       10.21      3.60 o
  -4  -7   4       34.54       42.40      4.23 o
  -3  -7   4       13.10       13.90      3.32 o
  -2  -7   4        0.00        0.00      2.68 o
  -1  -7   4        6.24        7.43      2.10 o
   0  -7   4      117.16      108.41      4.02 o
   1  -7   4       37.02       37.16      2.08 o
   2  -7   4      126.22      129.26      3.18 o
   3  -7   4       64.09       59.60      2.50 o
   4  -7   4        9.40        8.98      1.61 o
   5  -7   4      202.74      194.69      7.74 o
   6  -7   4       38.15       41.29      4.97 o
   7  -7   4        0.00        0.27      4.55 o
  -5  -6   4        0.07        0.00      2.71 o
  -4  -6   4        3.06        1.47      2.44 o
  -3  -6   4       39.81       43.54      3.65 o
  -2  -6   4        2.28        2.16      1.75 o
  -1  -6   4       22.71       18.14      2.16 o
   0  -6   4       31.40       26.44      1.88 o
   1  -6   4      343.51      355.10      4.98 o
   2  -6   4       23.01       22.70      1.71 o
   3  -6   4      176.93      169.98      4.15 o
   4  -6   4       10.53        6.20      2.15 o
   5  -6   4       17.91       12.96      2.46 o
   6  -6   4        2.64        4.38      4.35 o
   7  -6   4        5.88        5.60      2.92 o
   8  -6   4        0.97        0.26      2.78 o
  -6  -5   4        7.09        4.65      2.76 o
  -5  -5   4      108.74      120.05      5.04 o
  -4  -5   4       95.63      107.40      4.39 o
  -3  -5   4       68.71       76.97      3.72 o
  -2  -5   4       31.04       26.11      2.46 o
  -1  -5   4       47.85       47.24      3.97 o
   0  -5   4       14.95       13.61      1.47 o
   1  -5   4      212.83      222.67      3.82 o
   2  -5   4        8.63        6.93      1.27 o
   3  -5   4       39.54       41.20      2.87 o
   4  -5   4      392.64      446.04      7.81 o
   5  -5   4        1.58        1.39      1.68 o
   6  -5   4        1.61        1.58      3.15 o
   7  -5   4       62.18       61.89      3.93 o
   8  -5   4       34.14       44.74      3.79 o
  -7  -4   4       19.33       21.39      2.91 o
  -6  -4   4       44.62       50.10      3.48 o
  -5  -4   4       45.09       58.65      5.13 o
  -4  -4   4       53.89       60.00      3.34 o
  -3  -4   4      126.19      135.94      5.19 o
  -2  -4   4       21.81       19.57      2.86 o
  -1  -4   4        2.43        1.27      0.93 o
   0  -4   4      170.87      157.88      2.91 o
   1  -4   4      168.39      194.64      3.03 o
   2  -4   4      154.22      132.44      2.90 o
   3  -4   4      929.82     1012.90      8.74 o
   4  -4   4       14.42       18.77      1.59 o
   5  -4   4       35.50       38.82      2.05 o
   6  -4   4       63.09       56.11      3.80 o
   7  -4   4       66.83       77.49      4.17 o
   8  -4   4       46.90       55.26      4.07 o
  -7  -3   4        0.05        0.00      2.20 o
  -6  -3   4        4.75        5.68      2.10 o
  -5  -3   4       24.11       27.68      2.55 o
  -4  -3   4       28.50       26.32      1.94 o
  -3  -3   4     1071.00     1093.19     12.47 o
  -2  -3   4        4.31        3.20      0.82 o
  -1  -3   4      180.13      161.26      2.43 o
   0  -3   4        0.04        2.24      0.91 o
   1  -3   4     1842.70     1928.32      8.61 o
   2  -3   4      255.04      297.68      3.69 o
   3  -3   4      962.79      953.40     11.01 o
   4  -3   4       46.72       42.83      2.20 o
   5  -3   4        0.06        0.35      0.56 o
   6  -3   4       12.14        7.35      2.44 o
   7  -3   4        9.62        8.33      2.78 o
   8  -3   4       70.74       85.50      4.58 o
   9  -3   4       20.71       21.27      4.04 o
  -8  -2   4        0.10        0.00      2.36 o
  -7  -2   4        1.63        3.43      2.00 o
  -6  -2   4        0.00        0.00      1.73 o
  -5  -2   4       58.83       54.69      5.23 o
  -4  -2   4      645.99      625.73     11.91 o
  -3  -2   4       23.53       23.53      1.31 o
  -2  -2   4      812.88      753.33      5.71 o
  -1  -2   4       56.97       55.64      1.16 o
   0  -2   4     4304.75     4413.87     22.23 o
   1  -2   4       52.29       52.92      1.69 o
   2  -2   4        7.88        7.00      0.79 o
   3  -2   4        5.37        8.21      1.06 o
   4  -2   4       37.44       28.33      1.64 o
   5  -2   4      110.16      106.35      4.97 o
   6  -2   4     1202.07     1213.21     12.25 o
   7  -2   4      104.44       93.04      4.25 o
   8  -2   4        9.00        8.65      2.91 o
   9  -2   4        9.39        8.34      3.75 o
  -8  -1   4        0.40        0.00      2.05 o
  -7  -1   4      323.54      306.49      6.14 o
  -6  -1   4      679.29      665.17     10.85 o
  -5  -1   4      192.07      177.56      4.00 o
  -4  -1   4      740.28      713.83      4.58 o
  -3  -1   4      336.47      370.02      3.47 o
  -2  -1   4      189.69      189.50      2.00 o
  -1  -1   4     1470.79     1538.69     12.61 o
   0  -1   4     7552.15     7747.88     64.60 o
   1  -1   4     2407.27     2361.33     11.80 o
   2  -1   4        2.84        0.44      0.66 o
   3  -1   4       22.89       19.08      1.42 o
   4  -1   4       40.74       41.97      2.20 o
   5  -1   4      754.01      782.84      7.17 o
   6  -1   4       98.21       85.71      2.95 o
   7  -1   4       74.49       74.00      4.09 o
   8  -1   4       29.72       32.86      3.43 o
  -9   0   4       37.18       37.90      4.25 o
  -8   0   4        3.26        3.12      1.94 o
  -7   0   4       13.80       14.52      1.74 o
  -6   0   4       52.68       43.42      1.82 o
  -5   0   4      215.83      236.49      2.50 o
  -4   0   4      304.40      296.82      2.37 o
  -3   0   4      168.92      144.25      1.44 o
  -2   0   4      407.62      383.73      2.91 o
  -1   0   4     3579.44     3455.39     21.84 o
   0   0   4       74.26       94.41      1.47 o
   1   0   4     1583.80     1509.25      7.23 o
   2   0   4      151.29      132.55      2.17 o
   3   0   4     2720.21     2856.21     22.23 o
   4   0   4      180.33      172.95      3.08 o
   5   0   4      251.41      240.55      4.50 o
   6   0   4       17.82       17.68      2.66 o
   7   0   4       28.51       24.53      3.02 o
   8   0   4       11.13        9.27      4.19 o
  -9   1   4       13.77       12.21      2.74 o
  -8   1   4        5.76        6.25      1.72 o
  -7   1   4        0.00        0.00      1.15 o
  -6   1   4       30.20       29.99      1.18 o
  -5   1   4       56.07       63.48      1.55 o
  -4   1   4        4.19        4.58      0.50 o
  -3   1   4       65.29       75.85      1.37 o
  -2   1   4        3.78        2.81      0.32 o
  -1   1   4      501.27      499.66      3.92 o
   0   1   4      220.71      218.32      4.54 o
   1   1   4       47.98       55.08      1.51 o
   2   1   4      104.27      114.34      2.27 o
   3   1   4      393.98      425.30      8.30 o
   4   1   4        0.84        0.03      0.81 o
   5   1   4        0.02        0.00      0.81 o
   6   1   4       45.05       43.29      4.11 o
   7   1   4       58.71       57.63      4.29 o
   8   1   4       30.36       38.13      3.97 o
  -9   2   4        0.66        2.33      3.03 o
  -8   2   4       32.76       38.15      2.97 o
  -7   2   4        3.36        3.96      1.04 o
  -6   2   4       14.22       13.79      0.84 o
  -5   2   4       57.12       57.11      1.31 o
  -4   2   4      415.15      444.16      3.11 o
  -3   2   4       74.57       76.05      1.18 o
  -2   2   4      303.74      302.60      4.42 o
  -1   2   4     1352.58     1376.58     10.16 o
   0   2   4      160.44      188.67      4.39 o
   1   2   4     1246.55     1313.23     13.81 o
   2   2   4      157.16      184.98      3.16 o
   3   2   4      191.24      186.48      3.26 o
   4   2   4        7.39        8.53      1.08 o
   5   2   4      130.56      119.78      4.62 o
   6   2   4       12.49        9.76      2.08 o
   7   2   4       27.19       27.19      3.60 o
  -9   3   4        5.37        6.22      2.68 o
  -8   3   4        1.33        2.17      2.00 o
  -7   3   4        0.38        0.00      1.38 o
  -6   3   4       15.97       16.04      1.35 o
  -5   3   4       76.01       63.86      3.26 o
  -4   3   4       73.46       71.79      1.34 o
  -3   3   4      135.46      144.54      2.37 o
  -2   3   4      346.97      370.69      4.94 o
  -1   3   4     1141.95     1225.19      8.19 o
   0   3   4        6.69        2.28      1.21 o
   1   3   4        3.43        4.30      1.12 o
   2   3   4      703.00      687.97      8.67 o
   3   3   4        0.00        0.00      0.99 o
   4   3   4      237.13      237.43      5.54 o
   5   3   4      201.28      197.35      5.67 o
   6   3   4        6.16        3.26      3.24 o
   7   3   4        7.70        7.68      3.35 o
  -9   4   4        5.44        4.94      3.06 o
  -8   4   4        0.08        0.11      2.27 o
  -7   4   4        0.47        2.76      1.74 o
  -6   4   4      243.30      237.32      5.33 o
  -5   4   4       15.69       13.79      0.98 o
  -4   4   4      190.69      195.11      3.18 o
  -3   4   4       82.45       78.86      2.70 o
  -2   4   4       13.95       13.12      1.58 o
  -1   4   4      456.68      453.46      5.26 o
   0   4   4      351.99      378.05      4.79 o
   1   4   4      181.62      193.49      3.64 o
   2   4   4      742.57      805.37      8.97 o
   3   4   4      371.12      382.62      7.05 o
   4   4   4        7.04        5.30      1.32 o
   5   4   4       50.25       54.41      3.52 o
   6   4   4       18.08       20.21      3.73 o
  -9   5   4        1.87        1.10      3.25 o
  -8   5   4        0.04        2.14      2.26 o
  -7   5   4       87.68       87.43      4.07 o
  -6   5   4       82.57       77.02      3.05 o
  -5   5   4      134.35      140.98      7.95 o
  -4   5   4       13.32       11.38      2.08 o
  -3   5   4      228.82      227.47      4.35 o
  -2   5   4        1.36        1.15      1.29 o
  -1   5   4       59.69       50.91      2.18 o
   0   5   4        1.35        1.23      1.35 o
   1   5   4      331.05      331.96      5.24 o
   2   5   4        5.17        4.44      1.87 o
   3   5   4       13.60        9.59      1.71 o
   4   5   4       13.51        8.19      2.08 o
   5   5   4        4.77        3.83      3.28 o
  -8   6   4       63.87       55.01      3.91 o
  -7   6   4       99.02      104.79      4.67 o
  -6   6   4       81.55       77.71      3.94 o
  -5   6   4      586.54      620.46     12.48 o
  -4   6   4        0.31        0.00      1.21 o
  -3   6   4       26.52       25.52      2.17 o
  -2   6   4      231.91      228.47      6.15 o
  -1   6   4       23.31       21.43      2.00 o
   0   6   4        7.21        6.35      1.66 o
   1   6   4        8.09        2.77      2.15 o
   2   6   4       64.99       62.47      5.42 o
   3   6   4        0.09        0.00      1.95 o
   4   6   4       51.80       47.34      6.21 o
   5   6   4       12.69       16.19      4.51 o
  -8   7   4        9.50       10.18      2.85 o
  -7   7   4       52.02       54.45      3.91 o
  -6   7   4        1.54        0.83      2.45 o
  -5   7   4       74.11       73.72      4.46 o
  -4   7   4       58.81       59.20      5.67 o
  -3   7   4      108.41      109.42      4.06 o
  -2   7   4       28.66       25.12      2.45 o
  -1   7   4      115.03      109.10      4.31 o
   0   7   4       59.94       56.02      2.81 o
   1   7   4        6.18        4.61      1.71 o
   2   7   4        1.59        0.45      1.72 o
   3   7   4       28.33       26.61      2.93 o
  -7   8   4        0.03        0.00      2.77 o
  -6   8   4        5.49        4.89      2.70 o
  -5   8   4      101.92      104.15      6.10 o
  -4   8   4       12.82       14.37      4.41 o
  -3   8   4       71.36       67.89      3.81 o
  -2   8   4       72.74       63.09      3.45 o
  -1   8   4        2.85        2.90      2.20 o
   0   8   4       40.01       35.64      3.77 o
   1   8   4        2.81        0.62      2.29 o
   2   8   4        3.52        0.35      2.43 o
  -5   9   4        2.57        2.63      3.56 o
  -4   9   4       26.73       24.50      5.18 o
  -3   9   4        0.02        1.55      4.19 o
  -2   9   4       45.34       44.98      3.80 o
  -1   9   4        2.49        5.03      2.55 o
   0   9   4        6.26        5.95      2.59 o
  -1  -9   5        5.75        7.47      2.87 o
   0  -9   5       11.11       13.25      2.89 o
   1  -9   5       27.87       30.63      2.48 o
   2  -9   5       41.11       49.10      2.61 o
   3  -9   5       53.29       59.62      3.10 o
   4  -9   5        2.57        3.54      2.47 o
   5  -9   5        3.26        7.23      3.40 o
  -3  -8   5      112.49      130.11      6.04 o
  -2  -8   5       61.10       75.68      4.73 o
  -1  -8   5        7.52        5.53      2.70 o
   0  -8   5       42.53       41.32      4.82 o
   1  -8   5       10.16        9.66      1.64 o
   2  -8   5       50.71       50.87      2.50 o
   3  -8   5        0.75        0.38      1.52 o
   4  -8   5       11.69        9.54      2.18 o
   5  -8   5        0.10        0.00      2.60 o
   6  -8   5        0.97        0.00      3.22 o
  -4  -7   5        3.02        0.00      3.13 o
  -3  -7   5       13.40       16.26      3.23 o
  -2  -7   5        5.23        5.62      2.65 o
  -1  -7   5        1.72        0.00      2.52 o
   0  -7   5       79.63       81.59      3.82 o
   1  -7   5       12.64        9.94      1.65 o
   2  -7   5        1.66        2.77      1.50 o
   3  -7   5       84.02       88.21      3.19 o
   4  -7   5        9.81       16.70      2.74 o
   5  -7   5        5.97        7.61      2.60 o
   6  -7   5       66.33       68.61      6.99 o
   7  -7   5      102.17      109.20      8.61 o
  -5  -6   5        0.19        0.00      2.86 o
  -4  -6   5        0.07        0.00      2.61 o
  -3  -6   5        3.70        0.38      2.75 o
  -2  -6   5        2.04        1.62      2.27 o
  -1  -6   5       91.30       87.32      5.24 o
   0  -6   5      113.50      104.84      3.57 o
   1  -6   5      101.34      113.27      4.33 o
   2  -6   5       86.96       85.09      2.85 o
   3  -6   5        6.08        6.33      1.84 o
   4  -6   5       33.73       35.02      3.12 o
   5  -6   5        3.68        0.00      2.22 o
   6  -6   5        0.15        0.00      3.99 o
   7  -6   5       38.16       40.37      3.66 o
   8  -6   5       24.27       22.39      3.25 o
  -6  -5   5        4.78        5.34      2.70 o
  -5  -5   5        9.05        6.91      2.82 o
  -4  -5   5       31.17       28.61      3.31 o
  -3  -5   5       20.33       24.28      4.01 o
  -2  -5   5       39.59       38.97      3.10 o
  -1  -5   5      183.49      180.37      3.56 o
   0  -5   5        1.88        2.21      1.15 o
   1  -5   5       84.59       77.91      2.48 o
   2  -5   5       28.71       31.65      1.94 o
   3  -5   5       14.12       20.61      1.93 o
   4  -5   5      131.70      120.21      4.93 o
   5  -5   5      257.52      250.92      4.88 o
   6  -5   5       66.20       69.94      5.68 o
   7  -5   5      124.25      131.56      5.80 o
   8  -5   5       44.47       56.48      4.16 o
  -7  -4   5        3.99        1.01      2.63 o
  -6  -4   5        1.97        0.00      2.47 o
  -5  -4   5       35.23       38.39      3.06 o
  -4  -4   5       83.61       90.83      4.32 o
  -3  -4   5        1.67        1.42      2.09 o
  -2  -4   5      443.59      492.08      8.75 o
  -1  -4   5      208.36      193.98      5.06 o
   0  -4   5      793.72      827.76      6.76 o
   1  -4   5       18.49       18.61      1.40 o
   2  -4   5      615.37      676.35      8.13 o
   3  -4   5      438.64      455.23      5.64 o
   4  -4   5       42.86       39.62      2.09 o
   5  -4   5       13.72       11.55      1.37 o
   6  -4   5       64.49       69.49      3.86 o
   7  -4   5       22.42       28.13      3.29 o
   8  -4   5        0.09        2.09      2.88 o
  -7  -3   5        0.00        0.00      2.25 o
  -6  -3   5        5.91        4.35      2.14 o
  -5  -3   5       10.30        9.51      1.95 o
  -4  -3   5        0.29        0.00      0.90 o
  -3  -3   5       92.58       92.58      2.88 o
  -2  -3   5      925.53      946.04     10.26 o
  -1  -3   5        3.73        3.20      0.66 o
   0  -3   5     1899.49     2019.88     11.59 o
   1  -3   5      421.53      440.93      4.75 o
   2  -3   5      137.17      150.58      2.97 o
   3  -3   5      815.65      792.43     10.98 o
   4  -3   5       84.28       82.15      3.03 o
   5  -3   5        8.89        9.18      1.11 o
   6  -3   5       83.33       86.68      3.82 o
   7  -3   5      427.63      466.94      9.17 o
   8  -3   5        1.75        0.86      2.85 o
  -8  -2   5        5.34        4.94      2.59 o
  -7  -2   5        0.22        0.00      2.20 o
  -6  -2   5       13.59       13.55      2.04 o
  -5  -2   5       18.40       13.76      1.33 o
  -4  -2   5        5.01        4.63      0.93 o
  -3  -2   5      167.15      172.09      4.49 o
  -2  -2   5      187.91      200.87      3.66 o
  -1  -2   5     1231.60     1249.34      7.55 o
   0  -2   5      652.02      654.75      5.70 o
   1  -2   5      691.59      687.86      9.38 o
   2  -2   5       11.38       14.47      1.54 o
   3  -2   5        2.02        1.05      1.03 o
   4  -2   5       99.29      104.93      4.03 o
   5  -2   5        0.04        0.75      0.99 o
   6  -2   5      236.14      232.91      8.25 o
   7  -2   5       16.15       19.71      2.73 o
   8  -2   5       10.40       10.62      3.27 o
  -8  -1   5        3.81        6.36      2.28 o
  -7  -1   5        0.09        0.98      1.89 o
  -6  -1   5       65.91       61.34      2.78 o
  -5  -1   5      216.73      217.19      4.93 o
  -4  -1   5      528.78      505.30      6.62 o
  -3  -1   5      338.67      333.73      3.95 o
  -2  -1   5      672.80      692.36      9.80 o
  -1  -1   5     1727.31     1755.87     15.84 o
   0  -1   5     2158.44     2019.77     10.29 o
   1  -1   5        0.03        0.47      0.66 o
   2  -1   5     2404.56     2330.39     11.68 o
   3  -1   5       15.04       12.97      1.43 o
   4  -1   5      174.99      182.52      2.99 o
   5  -1   5        1.01        4.06      1.15 o
   6  -1   5       13.92       12.73      1.98 o
   7  -1   5       38.39       39.03      3.05 o
   8  -1   5        4.40        7.26      2.50 o
  -8   0   5        6.86        8.02      1.92 o
  -7   0   5        2.68        1.70      1.44 o
  -6   0   5      110.86      109.47      2.13 o
  -5   0   5       25.82       25.45      0.94 o
  -4   0   5     1470.06     1475.35      7.83 o
  -3   0   5      145.20      129.31      1.54 o
  -2   0   5        1.82        0.29      0.53 o
  -1   0   5        0.07        1.00      0.67 o
   0   0   5     4620.84     4667.73     28.46 o
   1   0   5      381.03      340.86      4.06 o
   2   0   5      744.86      778.68      5.50 o
   3   0   5      671.93      688.06      5.95 o
   4   0   5       99.89      109.90      2.67 o
   5   0   5       74.07       85.47      2.55 o
   6   0   5        2.21        0.90      2.35 o
   7   0   5        1.24        0.00      2.65 o
   8   0   5        0.69        0.98      2.97 o
  -9   1   5        0.19        0.00      2.63 o
  -8   1   5        0.75        0.95      1.78 o
  -7   1   5       38.48       38.33      1.79 o
  -6   1   5      172.73      167.74      2.27 o
  -5   1   5      806.01      825.44      4.43 o
  -4   1   5      185.79      193.93      1.93 o
  -3   1   5      545.21      582.60      5.56 o
  -2   1   5      915.11      837.24      9.11 o
  -1   1   5      421.34      406.94      3.75 o
   0   1   5       16.17       14.68      0.93 o
   1   1   5     1015.45     1039.15      6.66 o
   2   1   5      157.98      156.40      2.84 o
   3   1   5      135.11      139.94      3.35 o
   4   1   5      379.46      379.13      6.81 o
   5   1   5       36.83       35.18      1.67 o
   6   1   5       89.67       89.70      3.94 o
   7   1   5        3.91        3.88      2.89 o
   8   1   5       11.98       13.87      3.49 o
  -9   2   5        0.31        0.00      3.04 o
  -8   2   5        7.15        5.67      1.77 o
  -7   2   5      125.01      124.20      2.53 o
  -6   2   5      445.09      445.37      4.50 o
  -5   2   5      469.36      467.32      4.10 o
  -4   2   5      965.29      967.68      4.99 o
  -3   2   5       84.95       84.95      1.81 o
  -2   2   5       26.40       24.65      1.04 o
  -1   2   5        1.01        1.78      0.59 o
   0   2   5      131.61      122.37      2.59 o
   1   2   5      170.15      167.29      3.33 o
   2   2   5      764.85      790.32     11.16 o
   3   2   5      205.31      200.34      3.61 o
   4   2   5       50.13       50.72      2.38 o
   5   2   5       11.50       11.28      1.37 o
   6   2   5       15.30       14.90      2.43 o
   7   2   5        5.54        5.07      3.24 o
  -9   3   5        2.99        4.66      2.89 o
  -8   3   5       19.63       20.95      2.58 o
  -7   3   5      101.73       89.26      2.69 o
  -6   3   5       31.62       31.28      1.52 o
  -5   3   5       13.72       12.48      0.99 o
  -4   3   5      142.89      155.50      2.81 o
  -3   3   5      997.85     1026.74      8.62 o
  -2   3   5      883.47     1027.79      8.56 o
  -1   3   5     1760.81     1959.74     10.74 o
   0   3   5      599.03      716.05      6.77 o
   1   3   5        0.05        0.65      1.14 o
   2   3   5       56.27       49.47      2.48 o
   3   3   5       54.07       54.78      2.21 o
   4   3   5      123.89      116.16      4.31 o
   5   3   5        0.36        0.25      2.16 o
   6   3   5        0.79        0.83      3.27 o
   7   3   5       10.63       11.21      3.58 o
  -9   4   5        6.69        2.10      3.71 o
  -8   4   5        4.39        0.00      2.29 o
  -7   4   5       46.80       45.38      2.97 o
  -6   4   5        6.41        8.69      1.48 o
  -5   4   5      220.63      217.68      3.30 o
  -4   4   5      135.01      118.79      6.42 o
  -3   4   5      425.77      461.12      5.44 o
  -2   4   5       14.79       19.36      1.19 o
  -1   4   5       22.61       24.37      1.56 o
   0   4   5      143.45      139.85      3.72 o
   1   4   5        0.12        1.73      1.58 o
   2   4   5       66.27       66.03      2.83 o
   3   4   5       67.57       60.41      3.08 o
   4   4   5        0.32        0.00      1.48 o
   5   4   5        4.32        2.45      2.13 o
   6   4   5        5.98        6.65      3.46 o
  -8   5   5       16.73       24.59      2.71 o
  -7   5   5        1.37        1.42      2.17 o
  -6   5   5       18.36       22.53      2.52 o
  -5   5   5      623.64      611.18      9.19 o
  -4   5   5      741.78      743.49      8.06 o
  -3   5   5      344.64      361.86     10.99 o
  -2   5   5       19.00       17.64      1.71 o
  -1   5   5       62.03       61.36      2.34 o
   0   5   5       14.06       17.34      1.60 o
   1   5   5       42.30       34.87      2.18 o
   2   5   5      139.78      140.11      4.25 o
   3   5   5       30.37       23.62      2.88 o
   4   5   5        0.79        0.85      2.11 o
   5   5   5        3.10        1.98      3.24 o
  -8   6   5        9.14       10.17      2.63 o
  -7   6   5      126.55      133.19      5.09 o
  -6   6   5        5.09        2.50      2.15 o
  -5   6   5        7.85        4.04      2.52 o
  -4   6   5       68.19       65.95      2.70 o
  -3   6   5       23.83       20.63      1.98 o
  -2   6   5        4.76        4.07      1.86 o
  -1   6   5      305.04      309.29      5.51 o
   0   6   5       49.36       46.46      2.74 o
   1   6   5      160.06      156.34      5.34 o
   2   6   5       10.40        9.31      1.91 o
   3   6   5        1.02        0.57      1.81 o
   4   6   5        6.48        4.21      2.18 o
  -7   7   5        6.77        8.40      2.69 o
  -6   7   5       37.66       40.67      3.73 o
  -5   7   5        0.46        1.45      3.00 o
  -4   7   5        0.23        0.89      2.88 o
  -3   7   5       33.89       32.03      2.46 o
  -2   7   5        0.66        0.00      1.90 o
  -1   7   5       15.15       10.21      1.79 o
   0   7   5        1.14        2.97      1.74 o
   1   7   5        3.78        2.05      1.90 o
   2   7   5       15.00       16.45      2.22 o
   3   7   5        4.54        5.06      2.38 o
  -6   8   5        2.07        3.64      3.45 o
  -5   8   5       22.15       25.98      4.14 o
  -4   8   5        0.29        0.00      3.21 o
  -3   8   5       99.98      104.74      4.30 o
  -2   8   5       15.59        9.20      2.41 o
  -1   8   5        0.88        2.38      2.32 o
   0   8   5        0.42        0.00      2.07 o
   1   8   5       40.61       44.56      4.51 o
   2   8   5        2.66        0.99      2.51 o
  -5   9   5        0.44        0.07      3.68 o
  -4   9   5       10.72       14.14      3.90 o
  -3   9   5       26.27       25.18      5.21 o
  -2   9   5       13.15       12.00      2.91 o
  -1   9   5       12.97       14.91      3.05 o
   0  -9   6        0.62        1.34      2.79 o
   1  -9   6       12.57       10.30      2.25 o
   2  -9   6        0.02        0.15      1.94 o
   3  -9   6       82.07       78.77      4.31 o
   4  -9   6       30.47       27.62      2.84 o
  -2  -8   6        4.14        0.00      3.10 o
  -1  -8   6        1.28        0.00      2.66 o
   0  -8   6       20.10       16.62      2.15 o
   1  -8   6        0.00        0.00      1.53 o
   2  -8   6       11.85       11.73      1.80 o
   3  -8   6       54.50       52.52      3.63 o
   4  -8   6       36.88       41.81      3.65 o
   5  -8   6       14.39       14.34      2.74 o
   6  -8   6        0.92        0.00      5.25 o
  -4  -7   6       18.51       19.33      3.40 o
  -3  -7   6        0.17        0.00      2.91 o
  -2  -7   6       45.80       47.54      3.81 o
  -1  -7   6       17.82       12.46      2.67 o
   0  -7   6        0.65        0.21      1.41 o
   1  -7   6      261.88      266.77      5.29 o
   2  -7   6        0.85        0.01      1.55 o
   3  -7   6      207.85      199.75      4.95 o
   4  -7   6        9.28        6.38      2.52 o
   5  -7   6        0.01        0.00      2.84 o
   6  -7   6       98.50       81.86      7.42 o
   7  -7   6        0.74        1.20      5.09 o
  -5  -6   6        2.70        4.85      2.86 o
  -4  -6   6        0.32        1.01      2.78 o
  -3  -6   6        0.59        0.00      2.67 o
  -2  -6   6        2.09        0.35      2.31 o
  -1  -6   6       95.96       95.75      3.82 o
   0  -6   6      198.19      201.92      4.23 o
   1  -6   6      267.55      258.12      5.05 o
   2  -6   6       73.65       72.32      3.27 o
   3  -6   6        5.87        2.71      1.86 o
   4  -6   6       19.90       18.13      2.04 o
   5  -6   6        5.30        4.21      2.55 o
   6  -6   6       18.94       18.39      5.22 o
   7  -6   6        2.01        2.78      3.47 o
   8  -6   6        4.64        4.33      3.07 o
  -6  -5   6       19.35       24.30      3.33 o
  -5  -5   6       28.81       25.08      3.27 o
  -4  -5   6       41.65       47.52      4.09 o
  -3  -5   6        0.00        0.00      2.48 o
  -2  -5   6        1.35        0.44      1.52 o
  -1  -5   6      113.35      110.17      4.35 o
   0  -5   6      183.86      175.01      3.86 o
   1  -5   6       10.95        9.72      1.39 o
   2  -5   6      253.49      263.09      4.40 o
   3  -5   6      179.14      193.11      4.63 o
   4  -5   6        1.27        1.02      1.55 o
   5  -5   6       10.58       12.12      1.81 o
   6  -5   6        5.40        5.24      3.55 o
   7  -5   6        4.31        4.96      2.93 o
   8  -5   6       17.81       27.76      3.64 o
  -7  -4   6       11.31       17.32      2.85 o
  -6  -4   6       28.38       33.71      3.14 o
  -5  -4   6       17.32       14.39      2.93 o
  -4  -4   6       13.35       17.89      1.84 o
  -3  -4   6       58.57       67.58      3.63 o
  -2  -4   6        3.18        3.24      0.99 o
  -1  -4   6      165.74      153.73      2.81 o
   0  -4   6       16.29       18.96      1.53 o
   1  -4   6      295.59      305.71      4.28 o
   2  -4   6       10.19       15.01      1.71 o
   3  -4   6        3.51        5.15      1.31 o
   4  -4   6        0.56        0.71      1.18 o
   5  -4   6       22.79       22.13      2.40 o
   6  -4   6        3.32        5.31      2.71 o
   7  -4   6       62.11       68.70      4.40 o
   8  -4   6        1.59        2.09      2.98 o
  -7  -3   6        6.74        5.26      2.32 o
  -6  -3   6       59.69       68.13      3.49 o
  -5  -3   6      106.07      112.70      4.01 o
  -4  -3   6      111.95      105.71      3.36 o
  -3  -3   6        4.47        4.82      0.76 o
  -2  -3   6      140.84      122.27      3.59 o
  -1  -3   6      505.03      539.89      5.85 o
   0  -3   6      873.43      935.16      7.31 o
   1  -3   6      352.53      350.76      4.99 o
   2  -3   6      102.52       89.67      2.47 o
   3  -3   6       10.44        8.32      1.25 o
   4  -3   6      257.16      263.34      4.66 o
   5  -3   6      127.98      124.24      5.88 o
   6  -3   6       71.59       79.61      3.42 o
   7  -3   6       23.93       29.58      3.64 o
   8  -3   6        0.00        1.32      2.97 o
  -8  -2   6       13.78       12.72      2.64 o
  -7  -2   6      100.06      107.90      4.19 o
  -6  -2   6       13.00       12.52      2.17 o
  -5  -2   6       16.55       14.82      1.13 o
  -4  -2   6      156.54      151.51      5.58 o
  -3  -2   6        1.31        1.44      0.66 o
  -2  -2   6       34.92       34.59      1.68 o
  -1  -2   6      119.98      119.64      2.80 o
   0  -2   6      665.27      651.38      6.10 o
   1  -2   6        0.02        0.36      0.83 o
   2  -2   6       65.78       60.17      2.13 o
   3  -2   6       15.69       10.83      1.53 o
   4  -2   6       38.86       33.06      2.09 o
   5  -2   6       75.95       84.39      3.11 o
   6  -2   6        0.17        1.83      1.75 o
   7  -2   6        2.42        0.00      3.38 o
   8  -2   6        0.47        0.00      3.31 o
  -8  -1   6       97.20       87.62      4.53 o
  -7  -1   6      192.18      196.18      6.80 o
  -6  -1   6      143.09      134.72      3.90 o
  -5  -1   6        7.21        7.74      0.77 o
  -4  -1   6       36.87       36.86      1.67 o
  -3  -1   6      491.98      494.24      5.87 o
  -2  -1   6        4.72        4.59      0.67 o
  -1  -1   6      366.79      316.62      6.63 o
   0  -1   6     1419.78     1363.68     14.19 o
   1  -1   6      759.44      724.68      8.70 o
   2  -1   6      102.13      116.10      2.49 o
   3  -1   6      182.51      176.06      3.32 o
   4  -1   6        2.14        3.23      1.24 o
   5  -1   6       47.51       43.86      2.06 o
   6  -1   6       59.66       55.12      2.32 o
   7  -1   6       48.16       44.45      2.92 o
   8  -1   6       41.27       49.63      4.29 o
  -8   0   6        0.00        1.07      1.85 o
  -7   0   6        1.33        1.73      1.40 o
  -6   0   6        1.91        7.97      0.89 o
  -5   0   6        1.15        0.72      0.58 o
  -4   0   6      545.00      551.96      4.67 o
  -3   0   6       25.03       28.93      1.40 o
  -2   0   6      715.78      619.88      5.20 o
  -1   0   6      129.03      138.43      2.94 o
   0   0   6      135.93      148.92      2.92 o
   1   0   6      226.98      258.93      4.83 o
   2   0   6      885.77      955.23      6.45 o
   3   0   6      104.91      132.26      2.97 o
   4   0   6       64.27       54.46      2.87 o
   5   0   6        4.94        3.11      1.17 o
   6   0   6       40.39       39.12      4.19 o
   7   0   6       17.23       22.99      3.34 o
   8   0   6        5.81        5.65      3.20 o
  -9   1   6        5.59        3.64      5.40 o
  -8   1   6        7.59        8.05      2.15 o
  -7   1   6       32.85       32.21      1.67 o
  -6   1   6        4.54        3.31      0.70 o
  -5   1   6       30.45       25.60      0.88 o
  -4   1   6      219.45      257.39      2.78 o
  -3   1   6      160.93      163.55      3.31 o
  -2   1   6       16.34       21.39      0.91 o
  -1   1   6      276.05      279.48      3.90 o
   0   1   6        1.62        1.87      0.79 o
   1   1   6      755.28      762.57      6.13 o
   2   1   6       33.21       36.03      1.69 o
   3   1   6       35.78       43.02      1.87 o
   4   1   6       34.93       34.76      1.85 o
   5   1   6       83.79       93.65      2.84 o
   6   1   6       79.89       74.84      3.83 o
   7   1   6       94.01      107.29      5.74 o
  -9   2   6        6.08        5.30      5.27 o
  -8   2   6       33.44       34.28      3.44 o
  -7   2   6      164.55      164.12      4.96 o
  -6   2   6       56.60       56.60      1.36 o
  -5   2   6        0.41        1.32      0.66 o
  -4   2   6       14.73       15.50      0.89 o
  -3   2   6      386.55      366.34      5.42 o
  -2   2   6       73.65       76.12      2.27 o
  -1   2   6       66.64       88.79      2.07 o
   0   2   6     1303.03     1441.61      9.12 o
   1   2   6       66.18       80.92      2.32 o
   2   2   6      300.96      301.89      7.07 o
   3   2   6      188.86      203.22      3.89 o
   4   2   6       37.61       41.03      2.63 o
   5   2   6      193.84      175.89      6.34 o
   6   2   6       26.16       33.08      3.01 o
   7   2   6        3.17        4.67      3.18 o
  -8   3   6       99.24       94.88      6.76 o
  -7   3   6      146.01      131.90      4.38 o
  -6   3   6       36.55       39.34      1.81 o
  -5   3   6        3.41        4.08      0.63 o
  -4   3   6       34.36       33.50      1.53 o
  -3   3   6       63.21       64.05      2.94 o
  -2   3   6      265.09      245.46      4.65 o
  -1   3   6      211.65      256.96      3.51 o
   0   3   6      697.67      714.95      9.53 o
   1   3   6       29.48       19.16      1.75 o
   2   3   6       27.60       24.06      1.87 o
   3   3   6       66.71       71.04      2.69 o
   4   3   6       76.72       78.49      2.73 o
   5   3   6       91.97       87.03      5.28 o
   6   3   6       51.20       67.44      5.20 o
  -9   4   6        0.07        6.34      5.17 o
  -8   4   6       22.88       16.36      2.31 o
  -7   4   6      109.76      119.08      3.80 o
  -6   4   6       40.05       34.69      2.09 o
  -5   4   6       43.48       40.29      2.59 o
  -4   4   6       21.86       24.62      1.56 o
  -3   4   6       89.52       98.18      2.92 o
  -2   4   6      303.38      347.57      5.41 o
  -1   4   6      341.37      346.46      7.21 o
   0   4   6      160.52      159.83      4.41 o
   1   4   6     1256.64     1261.68     12.35 o
   2   4   6      294.65      296.35      5.83 o
   3   4   6      488.78      509.10     11.48 o
   4   4   6        5.94        6.32      1.67 o
   5   4   6        4.60        2.38      2.29 o
   6   4   6        3.41        2.57      3.48 o
  -8   5   6       18.87       21.56      2.68 o
  -7   5   6       71.41       79.03      3.74 o
  -6   5   6       28.54       26.86      2.53 o
  -5   5   6      181.45      185.27      4.30 o
  -4   5   6      119.80      124.70      4.48 o
  -3   5   6       79.40       76.43      2.85 o
  -2   5   6       14.83       14.03      1.46 o
  -1   5   6       77.71       81.05      2.94 o
   0   5   6       20.76       23.48      1.82 o
   1   5   6      179.02      171.72      3.85 o
   2   5   6      460.40      466.57      8.97 o
   3   5   6        4.12        1.89      1.75 o
   4   5   6        3.05        1.43      2.20 o
   5   5   6       14.86       17.33      3.68 o
  -8   6   6       20.28       21.03      5.49 o
  -7   6   6       34.44       37.63      3.57 o
  -6   6   6       13.25       11.61      2.98 o
  -5   6   6       43.68       46.20      2.68 o
  -4   6   6       60.81       59.67      2.28 o
  -3   6   6      206.42      201.08      4.63 o
  -2   6   6        5.90        6.39      1.92 o
  -1   6   6      165.07      167.89      4.29 o
   0   6   6      178.61      178.50      4.72 o
   1   6   6       12.13       10.25      1.86 o
   2   6   6       30.64       24.18      2.34 o
   3   6   6        6.45        5.44      1.90 o
   4   6   6        1.36        3.73      2.50 o
  -7   7   6        5.11        5.10      2.73 o
  -6   7   6        0.00        0.00      2.91 o
  -5   7   6      119.96      123.03      4.99 o
  -4   7   6        8.33        6.70      2.76 o
  -3   7   6        8.03        7.59      1.99 o
  -2   7   6        0.01        0.06      1.95 o
  -1   7   6       59.25       53.37      2.86 o
   0   7   6       20.48       23.04      2.31 o
   1   7   6       16.15       18.10      2.34 o
   2   7   6        0.07        0.00      2.04 o
   3   7   6        2.08        3.40      2.41 o
  -6   8   6        3.52        3.73      2.92 o
  -5   8   6        1.30        6.45      3.39 o
  -4   8   6       37.46       37.11      3.96 o
  -3   8   6        1.85        1.84      2.25 o
  -2   8   6       28.67       35.81      3.03 o
  -1   8   6        0.00        2.46      2.38 o
   0   8   6        0.18        0.00      2.18 o
   1   8   6        2.71        1.04      2.24 o
  -4   9   6       12.74       14.10      5.28 o
  -3   9   6        5.96        7.47      4.45 o
  -2   9   6        3.28        0.47      2.62 o
   0  -9   7       21.60       22.76      3.20 o
   1  -9   7        4.39        7.35      2.38 o
   2  -9   7       20.02       18.58      2.39 o
   3  -9   7        6.55        2.91      2.24 o
   4  -9   7        8.17        2.99      2.59 o
  -2  -8   7        3.74        1.68      3.00 o
  -1  -8   7        1.91        1.44      2.71 o
   0  -8   7        0.32        1.70      2.29 o
   1  -8   7       35.95       44.68      2.58 o
   2  -8   7        3.00        4.51      1.87 o
   3  -8   7       11.93       14.28      2.00 o
   4  -8   7       16.56       15.00      2.76 o
   5  -8   7        6.51        2.27      4.72 o
   6  -8   7       13.58        9.04      5.00 o
  -4  -7   7        1.39        4.50      3.06 o
  -3  -7   7        0.24        0.00      2.96 o
  -2  -7   7        2.71        1.23      2.63 o
  -1  -7   7        7.87       11.12      2.70 o
   0  -7   7       12.28       14.30      1.89 o
   1  -7   7        0.33        0.32      1.68 o
   2  -7   7       31.55       39.22      2.67 o
   3  -7   7        0.50        0.00      2.42 o
   4  -7   7       58.89       64.05      5.57 o
   5  -7   7        1.99        1.93      2.79 o
   6  -7   7        2.63        1.56      4.73 o
   7  -7   7        3.84        0.11      5.06 o
  -5  -6   7        1.14        0.97      2.91 o
  -4  -6   7        1.88        2.71      2.89 o
  -3  -6   7        5.14        3.84      2.67 o
  -2  -6   7        2.15        0.64      2.66 o
  -1  -6   7       29.10       25.76      2.60 o
   0  -6   7        1.54        1.84      1.57 o
   1  -6   7       19.21       16.04      2.04 o
   2  -6   7        0.80        0.47      1.58 o
   3  -6   7        4.29        6.30      2.28 o
   4  -6   7       20.32       19.61      2.33 o
   5  -6   7        5.15        6.55      2.67 o
   6  -6   7        4.42        5.37      3.67 o
   7  -6   7       23.34       20.03      3.74 o
  -6  -5   7        4.14        6.07      2.97 o
  -5  -5   7        0.93        0.00      2.63 o
  -4  -5   7        0.10        0.81      1.71 o
  -3  -5   7      117.35      126.65      5.54 o
  -2  -5   7       54.95       58.03      3.27 o
  -1  -5   7       42.16       40.11      1.91 o
   0  -5   7       50.70       49.29      2.31 o
   1  -5   7        3.34        3.62      1.49 o
   2  -5   7        3.55        2.44      1.72 o
   3  -5   7       90.26       84.86      3.42 o
   4  -5   7       75.43       84.25      3.41 o
   5  -5   7      101.40       96.62      3.80 o
   6  -5   7       95.64      108.27      6.37 o
   7  -5   7       59.06       52.57      4.22 o
   8  -5   7       33.49       33.58      3.72 o
  -6  -4   7        1.38        0.96      2.66 o
  -5  -4   7        0.75        0.47      2.41 o
  -4  -4   7      279.14      286.36      7.75 o
  -3  -4   7        3.28        3.47      1.84 o
  -2  -4   7      403.79      418.08     10.46 o
  -1  -4   7        2.89        2.18      1.52 o
   0  -4   7        6.77        6.61      1.48 o
   1  -4   7       38.48       48.61      2.21 o
   2  -4   7       12.52       11.95      1.70 o
   3  -4   7       12.59       11.26      1.57 o
   4  -4   7       33.03       28.22      2.02 o
   5  -4   7      438.68      429.62      6.64 o
   6  -4   7      158.34      169.39      6.51 o
   7  -4   7      116.04      138.04      5.84 o
   8  -4   7        2.47        0.00      3.03 o
  -7  -3   7       15.32       17.22      2.57 o
  -6  -3   7       63.39       70.57      4.00 o
  -5  -3   7        0.60        0.00      2.17 o
  -4  -3   7       37.48       37.45      2.06 o
  -3  -3   7       54.05       49.59      2.24 o
  -2  -3   7       97.92      101.12      6.28 o
  -1  -3   7       50.30       49.02      2.54 o
   0  -3   7     2730.00     2891.67     15.95 o
   1  -3   7      378.87      363.00      4.72 o
   2  -3   7       14.93       13.01      1.33 o
   3  -3   7      342.64      332.79      4.85 o
   4  -3   7       11.10        9.21      1.41 o
   5  -3   7     1253.75     1261.06     29.07 o
   6  -3   7      135.45      133.50      3.84 o
   7  -3   7      310.22      322.57      8.24 o
   8  -3   7        2.25        3.70      3.14 o
  -8  -2   7       38.66       45.09      3.56 o
  -7  -2   7      287.65      273.84      6.30 o
  -6  -2   7      239.56      252.56      5.66 o
  -5  -2   7       45.48       44.54      2.06 o
  -4  -2   7        0.35        0.87      1.04 o
  -3  -2   7      312.89      343.64      6.11 o
  -2  -2   7      256.41      275.28      3.65 o
  -1  -2   7     3096.21     3195.46     22.51 o
   0  -2   7        0.35        0.82      0.86 o
   1  -2   7       79.41       66.89      2.02 o
   2  -2   7       87.09       90.67      3.07 o
   3  -2   7      211.48      206.77      4.23 o
   4  -2   7        3.45        3.08      1.41 o
   5  -2   7        0.00        0.00      1.66 o
   6  -2   7       25.53       28.24      2.13 o
   7  -2   7        0.10        0.00      3.51 o
   8  -2   7        5.77        2.45      4.21 o
  -8  -1   7        2.57        5.63      2.45 o
  -7  -1   7       30.25       38.10      2.67 o
  -6  -1   7       94.27       97.76      3.58 o
  -5  -1   7       63.63       59.63      2.41 o
  -4  -1   7        9.04        9.49      0.87 o
  -3  -1   7        7.00        6.40      0.60 o
  -2  -1   7      309.98      279.81      5.71 o
  -1  -1   7      388.07      428.61      4.37 o
   0  -1   7      476.79      474.56      4.30 o
   1  -1   7      383.53      360.85      4.63 o
   2  -1   7      113.11      134.50      2.87 o
   3  -1   7     1527.39     1596.09      9.38 o
   4  -1   7       19.75       20.29      1.59 o
   5  -1   7       34.05       32.85      2.05 o
   6  -1   7       10.04        8.01      1.66 o
   7  -1   7       17.07       18.51      3.03 o
   8  -1   7        3.11        7.30      3.35 o
  -8   0   7       33.15       40.87      4.42 o
  -7   0   7        0.01        3.74      1.32 o
  -6   0   7       29.88       26.43      1.28 o
  -5   0   7      135.80      134.36      2.35 o
  -4   0   7      120.13      131.03      3.08 o
  -3   0   7      160.93      168.46      2.42 o
  -2   0   7       92.16      105.48      2.83 o
  -1   0   7      586.68      586.33      6.40 o
   0   0   7       40.49       47.55      2.38 o
   1   0   7      497.14      496.50      6.18 o
   2   0   7      832.59      917.88      9.80 o
   3   0   7        0.58        0.00      1.07 o
   4   0   7       10.19       10.16      1.45 o
   5   0   7        6.14        4.81      1.38 o
   6   0   7       11.88        8.49      3.42 o
   7   0   7        2.01        1.22      2.97 o
   8   0   7        0.10        2.34      3.28 o
  -8   1   7        1.58        5.05      3.90 o
  -7   1   7       20.96       19.43      1.58 o
  -6   1   7       84.97       82.01      1.75 o
  -5   1   7        1.44        0.43      0.74 o
  -4   1   7      421.22      430.24      4.24 o
  -3   1   7        6.32        4.90      0.65 o
  -2   1   7      107.09      101.47      2.62 o
  -1   1   7      343.96      335.57      9.06 o
   0   1   7      495.42      453.49      5.31 o
   1   1   7        5.41        7.25      1.08 o
   2   1   7      361.07      358.47      4.80 o
   3   1   7       43.14       33.33      2.03 o
   4   1   7      201.58      198.80      4.00 o
   5   1   7      373.88      352.11      7.86 o
   6   1   7       16.96       12.15      2.40 o
   7   1   7       11.06       10.38      3.22 o
  -7   2   7      201.42      191.58      3.63 o
  -6   2   7      115.90      114.14      2.39 o
  -5   2   7      291.12      301.37      6.30 o
  -4   2   7       35.45       41.27      1.48 o
  -3   2   7      109.32      113.14      1.90 o
  -2   2   7      710.25      726.88     15.32 o
  -1   2   7      938.79     1019.03      8.23 o
   0   2   7      309.84      397.04      6.03 o
   1   2   7      651.14      644.82     10.88 o
   2   2   7      125.01      130.62      3.97 o
   3   2   7      443.56      436.53      8.33 o
   4   2   7       26.40       25.75      2.51 o
   5   2   7       32.19       21.22      2.14 o
   6   2   7       16.02       14.28      2.74 o
   7   2   7        0.27        3.89      3.23 o
  -8   3   7       46.97       46.80      4.60 o
  -7   3   7       23.77       20.37      2.06 o
  -6   3   7      123.97      119.89      3.29 o
  -5   3   7      287.70      284.41      4.12 o
  -4   3   7       29.17       37.52      1.74 o
  -3   3   7      461.61      470.05      6.78 o
  -2   3   7      411.39      401.22      5.21 o
  -1   3   7      335.16      372.26      5.68 o
   0   3   7      118.91      114.22      4.17 o
   1   3   7       30.79       34.94      2.32 o
   2   3   7        7.48        4.76      1.59 o
   3   3   7      194.22      187.23      4.26 o
   4   3   7       63.39       63.56      2.65 o
   5   3   7        7.36       11.73      2.44 o
   6   3   7       58.56       57.68      4.08 o
  -8   4   7        9.89        7.20      2.30 o
  -7   4   7        0.03        0.53      1.87 o
  -6   4   7       59.31       58.19      2.63 o
  -5   4   7       57.26       56.52      2.25 o
  -4   4   7      152.66      157.03      3.32 o
  -3   4   7        2.55        1.86      1.35 o
  -2   4   7       22.62       22.05      2.14 o
  -1   4   7      105.73      100.83      3.26 o
   0   4   7       33.80       41.68      2.35 o
   1   4   7      160.69      161.75      4.46 o
   2   4   7       99.47       95.97      3.47 o
   3   4   7        1.54        0.72      1.54 o
   4   4   7       22.97       24.86      2.24 o
   5   4   7        0.88        0.00      2.33 o
  -8   5   7       29.89       29.86      2.85 o
  -7   5   7       41.19       45.81      3.55 o
  -6   5   7       16.27       11.43      2.09 o
  -5   5   7        4.87        3.89      1.48 o
  -4   5   7       99.23      103.45      3.41 o
  -3   5   7      110.20      106.13      3.01 o
  -2   5   7       41.05       39.43      2.00 o
  -1   5   7      406.24      406.33      6.15 o
   0   5   7       55.07       54.28      2.76 o
   1   5   7      201.05      191.02      6.73 o
   2   5   7       14.36       11.36      2.04 o
   3   5   7       44.10       49.11      2.74 o
   4   5   7        0.07        0.00      2.26 o
   5   5   7        1.01        2.17      3.71 o
  -8   6   7        1.36        0.00      2.83 o
  -7   6   7       37.82       39.45      3.71 o
  -6   6   7       12.28       13.14      2.34 o
  -5   6   7        0.35        0.00      1.56 o
  -4   6   7       36.33       34.16      2.28 o
  -3   6   7      167.46      170.27      7.18 o
  -2   6   7      235.39      247.21      9.89 o
  -1   6   7       33.58       31.09      2.17 o
   0   6   7      114.99      117.57      3.74 o
   1   6   7        4.52        7.37      1.84 o
   2   6   7        3.55        4.03      1.89 o
   3   6   7        4.40        5.33      1.85 o
   4   6   7        3.55        5.21      2.85 o
  -7   7   7       10.56       11.32      3.11 o
  -6   7   7        0.00        0.00      3.32 o
  -5   7   7       13.56       17.11      2.72 o
  -4   7   7       88.22       85.07      6.17 o
  -3   7   7        3.60        2.12      1.90 o
  -2   7   7        0.23        2.69      2.12 o
  -1   7   7       16.58       16.89      2.69 o
   0   7   7        0.01        1.81      1.93 o
   1   7   7       61.65       63.18      4.09 o
   2   7   7        1.28        0.00      2.17 o
  -6   8   7        1.50        2.23      3.55 o
  -5   8   7       11.62        8.12      4.19 o
  -4   8   7       18.91       11.94      4.01 o
  -3   8   7       25.27       27.70      2.98 o
  -2   8   7       10.66       11.67      2.56 o
  -1   8   7       58.72       57.46      3.89 o
   0   8   7        5.31        7.24      2.66 o
   1   8   7        0.16        0.00      2.32 o
   1  -9   8        1.29        1.93      2.33 o
   2  -9   8        0.67        0.00      1.97 o
   3  -9   8        6.91        4.23      2.32 o
  -2  -8   8        4.65        5.32      3.03 o
  -1  -8   8       23.13       26.58      3.29 o
   0  -8   8       19.31       19.59      2.64 o
   1  -8   8        2.84        2.52      1.82 o
   2  -8   8       10.56        8.48      1.87 o
   3  -8   8        4.88        3.46      2.46 o
   4  -8   8       11.13        8.86      3.29 o
   5  -8   8        0.69        2.30      4.89 o
  -3  -7   8       20.24       24.70      3.48 o
  -2  -7   8        9.89       10.32      2.74 o
  -1  -7   8      135.41      151.67      6.39 o
   0  -7   8       11.30        7.33      1.61 o
   1  -7   8       65.87       66.59      3.16 o
   2  -7   8       11.54       13.52      2.37 o
   3  -7   8        8.51        7.43      3.18 o
   4  -7   8       20.06       23.97      2.86 o
   5  -7   8       63.70       59.40      5.57 o
   6  -7   8       18.74       18.80      5.33 o
  -5  -6   8        7.47        8.67      3.09 o
  -4  -6   8        0.04        0.00      2.92 o
  -3  -6   8        8.12        9.08      2.83 o
  -2  -6   8       56.90       64.17      4.38 o
  -1  -6   8       51.42       52.06      3.31 o
   0  -6   8      130.83      125.36      3.32 o
   1  -6   8        4.05        0.18      1.84 o
   2  -6   8        7.05        5.90      2.06 o
   3  -6   8       59.24       59.75      3.60 o
   4  -6   8        0.01        0.00      2.09 o
   5  -6   8        6.82        4.60      2.64 o
   6  -6   8        0.06        0.40      3.59 o
   7  -6   8        0.91        0.00      3.14 o
  -5  -5   8        0.17        0.00      2.82 o
  -4  -5   8       19.60       17.54      2.18 o
  -3  -5   8      167.10      160.59      5.15 o
  -2  -5   8       33.41       29.91      2.80 o
  -1  -5   8      100.21       94.07      2.98 o
   0  -5   8       20.28       13.87      1.92 o
   1  -5   8      167.20      170.53      4.55 o
   2  -5   8        2.92        3.35      1.68 o
   3  -5   8      290.48      279.59      5.84 o
   4  -5   8        3.35        1.88      1.61 o
   5  -5   8       20.99       17.81      2.30 o
   6  -5   8       10.49       11.11      3.68 o
   7  -5   8       16.66       18.44      3.28 o
  -6  -4   8       13.45       13.12      2.73 o
  -5  -4   8        3.09        3.61      2.37 o
  -4  -4   8        2.51        2.27      1.50 o
  -3  -4   8        4.64        5.26      1.47 o
  -2  -4   8       39.08       34.09      4.05 o
  -1  -4   8      106.26      123.15      3.53 o
   0  -4   8      107.51      114.40      3.24 o
   1  -4   8       60.65       59.73      2.76 o
   2  -4   8      475.32      485.57      6.30 o
   3  -4   8        3.29        1.91      1.67 o
   4  -4   8      327.77      330.52      8.90 o
   5  -4   8       33.83       39.20      2.43 o
   6  -4   8      147.68      163.50      8.08 o
   7  -4   8       94.93      105.27      5.28 o
   8  -4   8        0.08        0.00      3.09 o
  -7  -3   8       55.59       60.33      4.10 o
  -6  -3   8        0.32        1.28      2.44 o
  -5  -3   8       17.02       15.68      2.83 o
  -4  -3   8      219.83      217.55      8.47 o
  -3  -3   8       12.25       12.06      1.46 o
  -2  -3   8      141.68      130.12      6.89 o
  -1  -3   8      858.72      886.17     14.96 o
   0  -3   8     1853.27     1850.69     15.18 o
   1  -3   8       19.61       20.87      1.68 o
   2  -3   8      363.68      347.48      6.49 o
   3  -3   8        7.08        9.56      1.54 o
   4  -3   8       26.47       22.75      1.87 o
   5  -3   8       23.54       28.79      2.14 o
   6  -3   8      179.90      181.29      4.51 o
   7  -3   8        8.19        8.90      2.38 o
   8  -3   8        8.79        4.94      3.03 o
  -7  -2   8       12.67       12.14      2.62 o
  -6  -2   8       67.97       63.44      4.16 o
  -5  -2   8      161.89      169.78      4.01 o
  -4  -2   8       55.52       53.36      3.15 o
  -3  -2   8       75.09       75.98      3.03 o
  -2  -2   8       65.26       80.56      2.27 o
  -1  -2   8     1330.48     1331.87      8.54 o
   0  -2   8      336.47      338.61      4.03 o
   1  -2   8        5.27        3.49      0.98 o
   2  -2   8       47.96       56.41      2.39 o
   3  -2   8       18.24       12.53      1.82 o
   4  -2   8       53.43       56.37      2.52 o
   5  -2   8       76.07       79.30      2.94 o
   6  -2   8        0.34        0.00      1.55 o
   7  -2   8       11.89        9.49      3.29 o
   8  -2   8        0.00        0.00      3.93 o
  -8  -1   8        1.46        2.50      2.86 o
  -7  -1   8       62.38       62.24      3.43 o
  -6  -1   8       19.58       17.18      2.50 o
  -5  -1   8       39.31       38.56      1.81 o
  -4  -1   8       47.31       44.43      1.69 o
  -3  -1   8       55.10       56.27      2.05 o
  -2  -1   8      837.69      780.27      8.30 o
  -1  -1   8       73.41       73.95      4.65 o
   0  -1   8      885.24      916.75      9.48 o
   1  -1   8      264.25      291.52      4.00 o
   2  -1   8        0.37        1.10      1.09 o
   3  -1   8      229.67      257.23      5.50 o
   4  -1   8      166.59      166.44      3.41 o
   5  -1   8       19.04       19.66      1.85 o
   6  -1   8       31.32       28.64      2.21 o
   7  -1   8        2.17        0.00      2.62 o
  -8   0   8        2.84        2.27      2.71 o
  -7   0   8        3.36        2.86      1.65 o
  -6   0   8        4.92        7.23      1.02 o
  -5   0   8        0.00        0.58      0.72 o
  -4   0   8       52.03       42.87      1.46 o
  -3   0   8       27.78       21.02      1.36 o
  -2   0   8       88.56       90.75      3.94 o
  -1   0   8       50.55       39.17      2.76 o
   0   0   8       24.20       33.78      1.63 o
   1   0   8      100.03       84.26      3.44 o
   2   0   8      136.91      135.28      4.52 o
   3   0   8       75.74       59.32      2.50 o
   4   0   8        1.27        3.87      1.32 o
   5   0   8       42.07       38.13      2.15 o
   6   0   8        3.44        1.65      2.15 o
   7   0   8        1.94        1.79      2.57 o
  -7   1   8       39.61       37.25      3.73 o
  -6   1   8       57.48       56.99      2.50 o
  -5   1   8       48.44       47.74      1.56 o
  -4   1   8       15.98       15.30      1.12 o
  -3   1   8      405.08      403.34      5.34 o
  -2   1   8      163.74      169.29      4.88 o
  -1   1   8      579.70      594.17      9.38 o
   0   1   8      993.28      979.47      8.24 o
   1   1   8       13.86       15.93      1.44 o
   2   1   8      311.79      335.94      4.64 o
   3   1   8        0.17        0.57      1.41 o
   4   1   8        6.26        6.31      1.50 o
   5   1   8      135.44      135.51      3.84 o
   6   1   8       28.20       34.26      3.54 o
   7   1   8        4.93        3.82      3.32 o
  -7   2   8       58.57       52.00      2.89 o
  -6   2   8       14.39       12.50      1.16 o
  -5   2   8        0.01        0.31      0.86 o
  -4   2   8      317.64      333.49      5.86 o
  -3   2   8        4.31        4.79      0.89 o
  -2   2   8      812.30      854.66     11.79 o
  -1   2   8      174.36      175.72      3.51 o
   0   2   8      359.79      391.54      6.17 o
   1   2   8       63.70       58.64      2.37 o
   2   2   8      185.33      192.50      4.05 o
   3   2   8        6.74        4.12      1.61 o
   4   2   8      204.33      196.57      7.58 o
   5   2   8        4.24        2.98      1.82 o
   6   2   8       10.03        8.49      2.67 o
  -8   3   8       25.70       21.71      6.90 o
  -7   3   8        3.01        4.99      1.46 o
  -6   3   8        3.54        3.18      1.22 o
  -5   3   8      243.09      234.73      6.00 o
  -4   3   8      319.29      313.97      7.85 o
  -3   3   8       19.52       20.52      4.32 o
  -2   3   8      135.82      149.71      3.47 o
  -1   3   8      280.98      285.08      4.13 o
   0   3   8      319.81      316.59      5.49 o
   1   3   8      213.10      217.59      4.36 o
   2   3   8       20.86       20.45      2.28 o
   3   3   8       38.65       38.77      2.62 o
   4   3   8       20.71       20.61      2.09 o
   5   3   8       34.50       38.85      3.53 o
   6   3   8        9.37        7.63      2.76 o
  -8   4   8        5.84        4.79      3.28 o
  -7   4   8       52.76       52.24      3.71 o
  -6   4   8       23.94       24.87      2.55 o
  -5   4   8      266.25      257.44      4.26 o
  -4   4   8       59.66       59.97      2.29 o
  -3   4   8      237.30      254.07      5.49 o
  -2   4   8       28.77       26.46      1.70 o
  -1   4   8      128.73      133.29      3.95 o
   0   4   8       33.81       32.53      2.37 o
   1   4   8       51.87       65.83      3.86 o
   2   4   8       11.99        9.37      2.09 o
   3   4   8       16.08       14.59      1.96 o
   4   4   8       27.10       23.00      2.35 o
   5   4   8        8.79       13.55      2.74 o
  -8   5   8        0.32        0.00      3.06 o
  -7   5   8       21.00       17.61      2.47 o
  -6   5   8        6.52        2.97      2.33 o
  -5   5   8        8.50       10.21      1.64 o
  -4   5   8       94.89       86.70      3.41 o
  -3   5   8       10.97       12.79      2.33 o
  -2   5   8       68.03       70.26      2.67 o
  -1   5   8       39.23       38.32      2.34 o
   0   5   8        5.26        7.15      2.00 o
   1   5   8        4.72        2.79      2.01 o
   2   5   8        0.14        0.00      1.64 o
   3   5   8       19.25       17.11      2.10 o
   4   5   8       11.36       12.22      2.82 o
  -7   6   8       26.62       36.41      3.51 o
  -6   6   8       12.02       15.56      3.31 o
  -5   6   8       36.08       32.63      2.36 o
  -4   6   8        2.61        3.67      1.90 o
  -3   6   8      131.38      127.11      5.61 o
  -2   6   8       35.91       29.35      2.91 o
  -1   6   8        1.74        0.80      1.62 o
   0   6   8        5.27        1.12      1.66 o
   1   6   8       46.71       47.99      2.80 o
   2   6   8        0.78        0.00      1.80 o
   3   6   8       11.19       12.76      2.10 o
  -7   7   8        0.01        1.44      2.92 o
  -6   7   8       13.88       18.00      3.14 o
  -5   7   8        5.23        3.42      2.84 o
  -4   7   8       20.92       23.75      3.39 o
  -3   7   8       35.03       30.90      2.65 o
  -2   7   8       31.20       26.33      2.74 o
  -1   7   8        4.45        5.04      2.32 o
   0   7   8        5.72        2.46      2.01 o
   1   7   8        9.14        7.87      2.28 o
   2   7   8       17.95       14.93      2.51 o
  -5   8   8        4.82        7.11      3.62 o
  -4   8   8        0.13        0.92      2.73 o
  -3   8   8       29.90       35.95      4.85 o
  -2   8   8        3.90        2.61      2.43 o
  -1   8   8       23.83       24.56      3.13 o
   0   8   8       15.70       14.46      2.94 o
  -1  -8   9        0.05        0.00      2.90 o
   0  -8   9       94.30      101.72      6.54 o
   1  -8   9        6.06        1.92      2.45 o
   2  -8   9       40.64       38.34      3.20 o
   3  -8   9        1.52        0.00      2.79 o
   4  -8   9        5.14        2.89      3.47 o
   5  -8   9        0.69        0.00      4.88 o
  -3  -7   9        0.75        0.00      3.12 o
  -2  -7   9        5.44        7.75      3.06 o
  -1  -7   9       10.59       10.05      2.91 o
   0  -7   9        1.32        2.20      2.25 o
   1  -7   9        0.04        1.48      1.99 o
   2  -7   9       46.52       48.58      4.94 o
   3  -7   9       19.09       21.42      2.96 o
   4  -7   9        1.13        0.64      2.46 o
   5  -7   9        2.72        2.00      4.52 o
   6  -7   9        5.91        6.99      4.74 o
  -4  -6   9        0.27        0.00      2.77 o
  -3  -6   9       30.36       25.64      3.74 o
  -2  -6   9        3.11        3.17      2.37 o
  -1  -6   9       14.77       10.94      2.25 o
   0  -6   9       27.07       26.42      2.12 o
   1  -6   9       16.56       24.43      2.35 o
   2  -6   9        0.01        1.13      1.93 o
   3  -6   9        5.83        4.99      2.06 o
   4  -6   9       49.25       61.70      3.68 o
   5  -6   9        4.97        0.00      2.76 o
   6  -6   9       34.20       41.81      6.74 o
   7  -6   9        0.00        0.00      3.35 o
  -5  -5   9        7.06        7.36      2.80 o
  -4  -5   9       92.86      103.41      4.39 o
  -3  -5   9        4.81        4.72      1.92 o
  -2  -5   9       72.95       80.00      3.94 o
  -1  -5   9       48.90       43.03      2.79 o
   0  -5   9       42.24       34.00      2.38 o
   1  -5   9        6.42        7.67      1.90 o
   2  -5   9        6.39        6.73      1.84 o
   3  -5   9      230.58      225.02      5.44 o
   4  -5   9        8.71        7.76      1.87 o
   5  -5   9       66.20       68.08      3.21 o
   6  -5   9       20.33       18.55      3.90 o
   7  -5   9        0.44        2.44      3.04 o
  -6  -4   9        7.95        8.73      2.92 o
  -5  -4   9        3.14        1.28      2.55 o
  -4  -4   9        5.68        6.93      1.64 o
  -3  -4   9       68.39       63.34      2.90 o
  -2  -4   9        6.59        4.66      1.69 o
  -1  -4   9      103.21      106.57      3.46 o
   0  -4   9       23.91       28.13      2.08 o
   1  -4   9       40.78       35.52      2.47 o
   2  -4   9       21.58       24.20      2.12 o
   3  -4   9      427.19      424.11      6.47 o
   4  -4   9        6.85        6.83      1.76 o
   5  -4   9      536.08      523.58     13.62 o
   6  -4   9       91.66       78.72      4.47 o
   7  -4   9       46.34       44.08      3.96 o
  -7  -3   9        6.14        6.53      2.89 o
  -6  -3   9        0.22        0.00      2.35 o
  -5  -3   9        4.70        6.28      1.70 o
  -4  -3   9        8.72        7.29      1.48 o
  -3  -3   9      124.62      133.65      3.96 o
  -2  -3   9      190.65      211.07      4.39 o
  -1  -3   9      324.19      328.41      4.45 o
   0  -3   9       15.18       19.66      2.08 o
   1  -3   9      378.82      375.50      5.32 o
   2  -3   9        3.02        3.66      1.49 o
   3  -3   9      803.24      771.05      8.81 o
   4  -3   9       36.53       40.16      2.36 o
   5  -3   9       41.88       35.13      2.44 o
   6  -3   9      132.06      142.27      4.91 o
   7  -3   9       51.05       44.88      2.97 o
  -7  -2   9        3.15        1.66      2.49 o
  -6  -2   9        8.38        5.61      2.59 o
  -5  -2   9       18.26       19.68      1.70 o
  -4  -2   9      257.85      277.05      5.57 o
  -3  -2   9       55.68       56.84      2.37 o
  -2  -2   9      317.75      293.92      5.76 o
  -1  -2   9       65.24       69.66      2.06 o
   0  -2   9      130.25      141.11      3.23 o
   1  -2   9        5.14        7.65      1.17 o
   2  -2   9       19.05       18.88      1.70 o
   3  -2   9       10.27        8.33      1.53 o
   4  -2   9       14.96       14.38      1.69 o
   5  -2   9       80.35       72.16      2.94 o
   6  -2   9        4.82        2.02      1.62 o
   7  -2   9        2.71        0.52      3.27 o
  -8  -1   9       21.38       20.81      3.41 o
  -7  -1   9        5.50        6.73      2.18 o
  -6  -1   9       17.74       16.26      1.94 o
  -5  -1   9        6.76        5.36      1.31 o
  -4  -1   9        6.23        6.51      0.76 o
  -3  -1   9       24.73       19.82      1.21 o
  -2  -1   9        2.63        4.38      1.21 o
  -1  -1   9      253.42      218.54     12.80 o
   0  -1   9       49.05       47.06      1.75 o
   1  -1   9      535.41      549.98      7.26 o
   2  -1   9       36.58       33.42      1.91 o
   3  -1   9        6.68        6.64      1.31 o
   4  -1   9       68.94       71.99      2.59 o
   5  -1   9       22.05       21.10      1.88 o
   6  -1   9        0.50        2.20      1.70 o
   7  -1   9        6.49        9.51      4.07 o
  -8   0   9        5.10        7.13      2.99 o
  -7   0   9        0.01        0.00      1.96 o
  -6   0   9        1.37        4.22      1.15 o
  -5   0   9       14.14       12.12      0.97 o
  -4   0   9        3.20        2.77      0.75 o
  -3   0   9       40.51       35.81      1.78 o
  -2   0   9        5.85        8.26      1.48 o
  -1   0   9        9.83        9.31      0.71 o
   0   0   9      345.82      331.88      5.75 o
   1   0   9       48.91       48.74      2.21 o
   2   0   9       67.15       59.79      2.61 o
   3   0   9        0.01        2.34      1.45 o
   4   0   9        0.12        0.00      1.51 o
   5   0   9       41.59       42.78      2.55 o
   6   0   9        0.02        0.00      2.55 o
   7   0   9       30.29       34.57      6.85 o
  -7   1   9        1.62        0.00      3.78 o
  -6   1   9       11.07       11.78      1.50 o
  -5   1   9       70.17       69.26      2.11 o
  -4   1   9        4.77        5.65      1.19 o
  -3   1   9       31.48       33.61      1.94 o
  -2   1   9       35.74       32.75      2.31 o
  -1   1   9      170.53      186.59      5.55 o
   0   1   9        6.77        5.84      1.42 o
   1   1   9       84.91       89.32      3.02 o
   2   1   9        0.09        0.00      1.39 o
   3   1   9      515.12      512.74      7.46 o
   4   1   9       32.47       29.60      2.13 o
   5   1   9       99.83       88.08      3.42 o
   6   1   9        0.04        1.79      2.87 o
   7   1   9        1.01        0.89      2.40 o
  -7   2   9      226.97      217.59      4.98 o
  -6   2   9        7.04        6.87      1.25 o
  -5   2   9       54.10       54.23      1.93 o
  -4   2   9       23.52       20.38      2.34 o
  -3   2   9       31.30       29.27      2.03 o
  -2   2   9        0.11        2.51      0.62 o
  -1   2   9       40.93       41.04      2.15 o
   0   2   9       59.27       66.45      2.74 o
   1   2   9      202.82      225.87      4.08 o
   2   2   9      149.23      146.34      3.83 o
   3   2   9       27.94       27.70      2.32 o
   4   2   9      147.28      149.65      4.13 o
   5   2   9        5.63        2.80      1.96 o
   6   2   9        9.33        5.86      2.79 o
  -7   3   9        0.19        0.00      1.64 o
  -6   3   9        7.41        5.74      1.42 o
  -5   3   9      126.03      113.51      3.55 o
  -4   3   9        5.74        7.77      1.32 o
  -3   3   9       59.02       67.72      3.31 o
  -2   3   9       52.84       53.70      2.89 o
  -1   3   9        4.93        4.83      1.40 o
   0   3   9      147.98      146.59      3.39 o
   1   3   9      513.28      514.95     13.22 o
   2   3   9     1370.68     1445.85     19.94 o
   3   3   9       28.13       27.89      2.35 o
   4   3   9      133.65      127.62      3.99 o
   5   3   9       15.35       20.43      2.85 o
   6   3   9        2.50        1.27      2.80 o
  -8   4   9        3.19        5.16      3.45 o
  -7   4   9        9.96        7.81      2.49 o
  -6   4   9      107.89      100.02      4.24 o
  -5   4   9       56.63       51.45      2.54 o
  -4   4   9      259.81      271.35      7.11 o
  -3   4   9      224.62      234.14      6.09 o
  -2   4   9        0.06        0.12      1.46 o
  -1   4   9      198.79      199.83      6.96 o
   0   4   9        0.02        0.20      1.58 o
   1   4   9      136.29      145.80      4.12 o
   2   4   9        5.33        2.02      1.74 o
   3   4   9        9.69       12.62      2.06 o
   4   4   9       37.23       39.21      2.81 o
   5   4   9        0.09        0.00      2.74 o
  -8   5   9        5.38        0.70      2.95 o
  -7   5   9        0.64        0.16      2.43 o
  -6   5   9       38.18       39.36      3.22 o
  -5   5   9      281.17      277.47      5.95 o
  -4   5   9        1.44        2.10      2.01 o
  -3   5   9       12.41       13.18      2.36 o
  -2   5   9      297.45      291.30      6.74 o
  -1   5   9        8.92        7.08      1.82 o
   0   5   9      271.30      255.51      5.24 o
   1   5   9        5.10        4.43      2.03 o
   2   5   9        2.52        2.95      1.82 o
   3   5   9        2.15        0.59      1.86 o
   4   5   9        4.70        2.46      2.67 o
  -7   6   9       13.63       10.27      3.91 o
  -6   6   9        0.19        0.70      2.48 o
  -5   6   9        0.46        2.42      1.91 o
  -4   6   9       52.25       59.10      5.06 o
  -3   6   9       81.98       73.61      3.94 o
  -2   6   9       14.87       20.27      2.52 o
  -1   6   9      123.72      113.03      4.70 o
   0   6   9       12.10       12.12      1.87 o
   1   6   9       12.47       10.42      2.03 o
   2   6   9        2.22        0.72      1.77 o
   3   6   9        2.20        2.33      2.04 o
  -6   7   9        0.04        1.66      2.87 o
  -5   7   9       17.37       21.21      3.23 o
  -4   7   9        2.16        0.32      2.64 o
  -3   7   9       21.22       20.84      2.26 o
  -2   7   9        5.39        5.40      2.29 o
  -1   7   9       35.48       33.46      4.38 o
   0   7   9        2.13        2.14      2.44 o
   1   7   9        1.68        1.67      2.21 o
  -4   8   9        2.20        1.63      2.99 o
  -3   8   9        3.75        4.69      4.04 o
  -2   8   9       44.11       47.77      4.47 o
  -1   8   9        2.18        1.50      2.69 o
  -1  -8  10       20.20       21.22      3.76 o
   0  -8  10        6.73        5.49      3.01 o
   1  -8  10        0.06        0.00      2.58 o
   2  -8  10        0.34        0.00      2.79 o
   3  -8  10        9.31        7.48      3.41 o
   4  -8  10        0.06        0.00      3.36 o
  -3  -7  10       33.14       35.07      3.94 o
  -2  -7  10        9.13       11.23      3.27 o
  -1  -7  10        0.81        1.64      2.81 o
   0  -7  10       18.45       15.99      3.22 o
   1  -7  10        2.58        3.30      2.35 o
   2  -7  10        2.30        0.87      2.67 o
   3  -7  10       15.10       11.11      2.67 o
   4  -7  10       17.06       19.25      2.87 o
   5  -7  10       27.13       28.10      5.73 o
  -4  -6  10       12.30       12.83      3.17 o
  -3  -6  10        5.96        8.15      2.52 o
  -2  -6  10       11.93       12.16      2.52 o
  -1  -6  10        4.73        5.06      2.06 o
   0  -6  10        3.53        1.63      1.92 o
   1  -6  10        0.03        0.00      2.07 o
   2  -6  10       14.78       13.92      2.36 o
   3  -6  10       13.51       11.16      2.33 o
   4  -6  10        1.31        0.67      2.11 o
   5  -6  10        8.24        8.33      4.28 o
   6  -6  10        2.90        0.62      3.68 o
  -5  -5  10       14.99       14.90      3.17 o
  -4  -5  10        0.94        0.25      2.22 o
  -3  -5  10       18.82       16.93      2.25 o
  -2  -5  10        2.00        2.53      2.25 o
  -1  -5  10       16.88       14.69      2.36 o
   0  -5  10       88.44       86.75      3.38 o
   1  -5  10        9.58        8.87      1.95 o
   2  -5  10       44.30       48.88      2.99 o
   3  -5  10        0.63        0.20      1.95 o
   4  -5  10        0.16        0.00      1.86 o
   5  -5  10        0.03        0.00      1.91 o
   6  -5  10        0.03        0.56      3.07 o
   7  -5  10        5.83        6.59      3.07 o
  -6  -4  10       40.95       48.00      4.27 o
  -5  -4  10        0.72        1.34      2.84 o
  -4  -4  10       18.01       13.39      1.84 o
  -3  -4  10        0.28        1.61      1.68 o
  -2  -4  10        8.97       11.70      1.92 o
  -1  -4  10      119.05      113.55      3.98 o
   0  -4  10       24.51       28.51      3.42 o
   1  -4  10       34.34       33.67      2.51 o
   2  -4  10      129.74      112.72      3.59 o
   3  -4  10      249.10      264.17      5.28 o
   4  -4  10        0.48        0.62      1.71 o
   5  -4  10      163.17      168.86      4.61 o
   6  -4  10        6.11        6.41      2.68 o
   7  -4  10        5.31        2.15      2.51 o
  -6  -3  10        4.20        4.03      2.61 o
  -5  -3  10       24.39       23.25      2.35 o
  -4  -3  10       36.60       35.52      2.29 o
  -3  -3  10       25.72       23.88      2.18 o
  -2  -3  10       76.74       84.29      3.36 o
  -1  -3  10       15.68       17.23      1.70 o
   0  -3  10      322.20      301.61      4.46 o
   1  -3  10      362.67      376.92      4.81 o
   2  -3  10       97.33       92.22      3.12 o
   3  -3  10      579.07      559.23     10.62 o
   4  -3  10       48.42       53.21      2.83 o
   5  -3  10      115.55      108.88      3.26 o
   6  -3  10       15.37       21.18      2.05 o
   7  -3  10       19.47       18.15      2.40 o
  -7  -2  10        0.12        0.70      2.40 o
  -6  -2  10       49.58       48.73      3.77 o
  -5  -2  10       35.68       35.58      2.15 o
  -4  -2  10       26.30       28.82      1.77 o
  -3  -2  10        1.34        2.81      0.77 o
  -2  -2  10       72.37       69.09      3.03 o
  -1  -2  10      117.07      116.23      4.19 o
   0  -2  10       24.57       22.51      1.45 o
   1  -2  10       52.01       47.13      2.73 o
   2  -2  10      763.56      769.19      9.52 o
   3  -2  10        0.00        0.01      1.56 o
   4  -2  10      131.68      132.13      3.62 o
   5  -2  10        3.18        2.79      1.76 o
   6  -2  10        6.07        2.99      1.77 o
   7  -2  10        0.00        0.00      3.74 o
  -7  -1  10       23.31       24.42      2.75 o
  -6  -1  10       60.81       62.96      2.91 o
  -5  -1  10       22.60       20.55      1.94 o
  -4  -1  10      695.00      680.49      8.37 o
  -3  -1  10        5.90        6.79      1.10 o
  -2  -1  10      118.93      111.51      3.56 o
  -1  -1  10       33.78       26.27      1.35 o
   0  -1  10      111.41       96.10      2.51 o
   1  -1  10       75.09       75.84      2.50 o
   2  -1  10        5.09        1.93      1.42 o
   3  -1  10       94.33       98.11      2.98 o
   4  -1  10       18.36       18.26      1.79 o
   5  -1  10       17.01       19.19      2.01 o
   6  -1  10        6.81        6.25      1.82 o
   7  -1  10       10.37       10.43      4.06 o
  -8   0  10        5.01        1.34      3.99 o
  -7   0  10        5.36        6.49      4.23 o
  -6   0  10        6.03        4.97      1.35 o
  -5   0  10       64.36       62.67      2.92 o
  -4   0  10        0.04        0.00      1.09 o
  -3   0  10        6.24        4.11      1.15 o
  -2   0  10       27.10       33.95      3.08 o
  -1   0  10       65.04       58.46      3.38 o
   0   0  10        7.52        6.62      1.30 o
   1   0  10      154.81      152.16      4.51 o
   2   0  10        0.66        0.03      1.58 o
   3   0  10       26.31       22.72      2.08 o
   4   0  10        2.73        0.06      1.70 o
   5   0  10       84.59       72.97      3.28 o
   6   0  10       49.59       48.56      3.99 o
   7   0  10        2.35        2.65      3.83 o
  -7   1  10       79.11       65.15      5.02 o
  -6   1  10        2.82        1.31      1.29 o
  -5   1  10        0.47        0.88      1.27 o
  -4   1  10      203.88      213.25      4.41 o
  -3   1  10      120.72      119.63      3.41 o
  -2   1  10     1084.60     1139.97     14.69 o
  -1   1  10       98.10       98.69      8.43 o
   0   1  10      147.04      167.23      4.06 o
   1   1  10       63.03       70.99      3.00 o
   2   1  10        0.32        0.20      1.62 o
   3   1  10       13.15       10.07      1.92 o
   4   1  10       47.86       54.98      2.69 o
   5   1  10       70.71       66.69      2.96 o
   6   1  10       22.46       20.99      2.96 o
  -7   2  10        4.11        4.08      1.83 o
  -6   2  10      172.49      163.79      3.70 o
  -5   2  10        2.42        2.65      1.33 o
  -4   2  10      318.02      313.14      5.68 o
  -3   2  10      107.26      105.32      3.49 o
  -2   2  10       30.50       23.36      3.75 o
  -1   2  10     1004.76     1046.19     12.02 o
   0   2  10       27.91       23.23      2.04 o
   1   2  10       98.52       95.54      3.29 o
   2   2  10       35.51       28.82      2.43 o
   3   2  10      137.93      145.36      4.17 o
   4   2  10        0.13        0.54      1.69 o
   5   2  10       20.18       23.84      3.51 o
   6   2  10        0.42        0.19      2.76 o
  -7   3  10       15.70       13.19      1.97 o
  -6   3  10        1.32        1.00      1.59 o
  -5   3  10       45.00       46.28      2.57 o
  -4   3  10      191.64      193.18      4.87 o
  -3   3  10      374.01      398.03      6.78 o
  -2   3  10        3.18        2.01      1.43 o
  -1   3  10      257.16      283.51      6.31 o
   0   3  10        7.04        5.06      1.67 o
   1   3  10      264.27      259.36      5.20 o
   2   3  10       88.44       93.52      3.56 o
   3   3  10        2.36        3.27      1.76 o
   4   3  10        1.10        0.00      1.81 o
   5   3  10        3.55        3.86      2.96 o
  -8   4  10       14.06       15.50      5.16 o
  -7   4  10        1.30        0.00      1.98 o
  -6   4  10        5.48        2.39      1.84 o
  -5   4  10       98.29       99.63      3.63 o
  -4   4  10      150.20      140.41      4.38 o
  -3   4  10       12.07       10.45      2.44 o
  -2   4  10       67.86       73.09      3.02 o
  -1   4  10        1.13        0.00      1.31 o
   0   4  10        6.20        5.61      1.64 o
   1   4  10       98.17       97.24      3.56 o
   2   4  10       27.79       26.39      2.36 o
   3   4  10       21.55       19.40      2.33 o
   4   4  10        8.11       12.69      2.29 o
  -7   5  10       10.16       17.24      2.86 o
  -6   5  10       13.41       11.42      2.75 o
  -5   5  10        8.03        8.98      1.82 o
  -4   5  10       94.04       94.61      4.05 o
  -3   5  10      102.76       97.12      4.42 o
  -2   5  10       67.48       77.90      4.43 o
  -1   5  10       22.64       15.01      2.08 o
   0   5  10       49.14       48.63      2.70 o
   1   5  10       34.54       33.95      2.57 o
   2   5  10        3.89        3.89      2.08 o
   3   5  10        0.10        0.06      1.91 o
  -7   6  10        0.42        0.00      3.38 o
  -6   6  10        0.38        0.00      3.24 o
  -5   6  10       11.15        7.79      2.02 o
  -4   6  10       69.51       79.36      4.17 o
  -3   6  10        3.98        2.05      2.36 o
  -2   6  10        5.01        5.53      2.02 o
  -1   6  10       10.19        8.45      2.34 o
   0   6  10       34.80       38.23      2.84 o
   1   6  10        2.69        0.45      1.92 o
   2   6  10       37.99       39.49      2.61 o
  -5   7  10        3.42        4.78      2.86 o
  -4   7  10        1.21        0.58      2.66 o
  -3   7  10       49.10       48.80      4.81 o
  -2   7  10       13.98        8.07      2.36 o
  -1   7  10       15.14       10.78      2.34 o
   0   7  10        6.58        8.58      2.49 o
   1   7  10        3.33        5.65      2.74 o
   0  -8  11       36.35       32.81      3.39 o
   1  -8  11        1.67        1.38      2.73 o
   2  -8  11        6.14        6.45      2.87 o
   3  -8  11        2.88        0.77      3.48 o
  -2  -7  11        1.72        4.63      3.17 o
  -1  -7  11        1.24        3.58      3.46 o
   0  -7  11        1.80        1.94      2.27 o
   1  -7  11       22.03       24.85      3.90 o
   2  -7  11        3.37        4.46      2.30 o
   3  -7  11       21.53       17.42      2.75 o
   4  -7  11        1.96        1.36      2.70 o
   5  -7  11        5.38        9.44      4.49 o
  -4  -6  11        1.85        1.28      3.14 o
  -3  -6  11       21.77       18.21      2.52 o
  -2  -6  11       11.70       11.14      2.61 o
  -1  -6  11        0.39        0.00      2.31 o
   0  -6  11        1.90        1.98      1.98 o
   1  -6  11        8.71        5.53      2.20 o
   2  -6  11       95.18       99.78      4.31 o
   3  -6  11        3.71        4.59      2.26 o
   4  -6  11       42.83       41.23      3.20 o
   5  -6  11        0.06        0.00      3.55 o
   6  -6  11        4.51        0.00      3.86 o
  -5  -5  11        8.14       11.80      3.17 o
  -4  -5  11       70.11       69.42      3.49 o
  -3  -5  11       20.25       22.22      2.24 o
  -2  -5  11       47.11       45.01      2.94 o
  -1  -5  11        5.02        1.40      1.82 o
   0  -5  11       80.38       79.30      5.37 o
   1  -5  11      111.97      121.67      4.79 o
   2  -5  11        2.47        2.89      1.91 o
   3  -5  11      104.65      118.89      4.40 o
   4  -5  11        3.40        1.43      1.81 o
   5  -5  11        0.52        0.00      1.91 o
   6  -5  11       88.81       85.34      5.35 o
  -5  -4  11       37.74       49.84      4.22 o
  -4  -4  11        8.89        9.98      1.85 o
  -3  -4  11       21.74       19.61      2.19 o
  -2  -4  11      105.66      113.12      4.24 o
  -1  -4  11      605.03      615.13      8.60 o
   0  -4  11      808.19      810.09     18.72 o
   1  -4  11      112.92      110.60      3.98 o
   2  -4  11      141.52      126.27      3.88 o
   3  -4  11       72.49       63.83      3.08 o
   4  -4  11        0.12        1.47      1.77 o
   5  -4  11      103.01      100.12      4.51 o
   6  -4  11        9.00        5.35      2.38 o
  -6  -3  11        1.81        1.33      3.07 o
  -5  -3  11        3.68        3.00      1.86 o
  -4  -3  11       18.01       19.31      2.08 o
  -3  -3  11        9.63       11.31      2.07 o
  -2  -3  11       17.08       18.20      2.50 o
  -1  -3  11      252.85      245.74      5.86 o
   0  -3  11       16.07       15.63      1.75 o
   1  -3  11       76.01       69.83      2.67 o
   2  -3  11        0.01        0.06      1.52 o
   3  -3  11      174.18      183.55      4.51 o
   4  -3  11        5.89        8.39      1.89 o
   5  -3  11        2.61        4.11      1.59 o
   6  -3  11        9.43        7.70      1.90 o
   7  -3  11        2.05        4.53      2.27 o
  -7  -2  11       16.27       11.43      2.68 o
  -6  -2  11        0.28        0.00      2.32 o
  -5  -2  11       20.32       22.25      2.18 o
  -4  -2  11        8.84       11.21      1.86 o
  -3  -2  11      209.05      195.74      6.42 o
  -2  -2  11       24.14       28.45      2.23 o
  -1  -2  11        6.45        5.00      1.16 o
   0  -2  11       34.10       32.59      1.81 o
   1  -2  11        1.37        1.56      1.25 o
   2  -2  11       78.63       82.77      3.02 o
   3  -2  11        0.27        0.00      1.70 o
   4  -2  11        1.56        2.07      1.71 o
   5  -2  11       27.72       26.99      2.42 o
   6  -2  11        0.98        0.00      1.82 o
   7  -2  11        5.42        2.16      3.98 o
  -7  -1  11        4.40        5.56      2.85 o
  -6  -1  11        0.07        0.00      1.85 o
  -5  -1  11        1.86        2.88      1.77 o
  -4  -1  11       13.15       11.43      1.38 o
  -3  -1  11       32.16       30.33      1.99 o
  -2  -1  11        0.32        0.41      1.52 o
  -1  -1  11       71.28       67.14      1.96 o
   0  -1  11      131.35      132.85      3.52 o
   1  -1  11        2.95        0.42      1.32 o
   2  -1  11      150.51      163.09      3.91 o
   3  -1  11        2.39        4.32      1.58 o
   4  -1  11       66.74       67.16      2.91 o
   5  -1  11       32.40       27.52      2.31 o
   6  -1  11       27.37       31.10      2.64 o
  -7   0  11        0.20        0.16      3.73 o
  -6   0  11        0.07        0.00      1.57 o
  -5   0  11        4.74        3.58      1.63 o
  -4   0  11       11.52       12.81      1.41 o
  -3   0  11       18.06       17.94      1.70 o
  -2   0  11       47.05       41.47      2.71 o
  -1   0  11      263.60      238.07      7.72 o
   0   0  11        2.77        0.43      1.30 o
   1   0  11      146.99      143.26      3.92 o
   2   0  11       26.29       23.21      2.04 o
   3   0  11       37.18       31.58      2.40 o
   4   0  11       17.34       13.70      2.19 o
   5   0  11       90.63       75.26      4.32 o
   6   0  11        3.89        4.24      2.83 o
  -7   1  11       20.26       22.99      2.87 o
  -6   1  11       13.96       20.49      2.41 o
  -5   1  11       28.80       29.10      2.06 o
  -4   1  11       18.55       20.32      1.91 o
  -3   1  11       10.95       11.07      1.63 o
  -2   1  11       39.23       40.41      2.87 o
  -1   1  11       12.10       10.35      1.10 o
   0   1  11        0.05        0.00      1.60 o
   1   1  11       92.64       84.87      3.46 o
   2   1  11      253.68      249.20      5.13 o
   3   1  11      119.62      106.58      3.79 o
   4   1  11      107.27      105.67      4.10 o
   5   1  11       15.13       11.89      2.05 o
   6   1  11        7.52        5.14      2.96 o
  -7   2  11       12.95       15.63      2.28 o
  -6   2  11        2.36        3.81      1.39 o
  -5   2  11       23.31       25.54      2.20 o
  -4   2  11       34.02       30.33      2.37 o
  -3   2  11       30.11       29.42      2.42 o
  -2   2  11        0.30        0.46      1.22 o
  -1   2  11       87.71       90.98      3.24 o
   0   2  11      728.49      768.25      9.61 o
   1   2  11        7.16        4.36      2.07 o
   2   2  11      422.05      441.73      6.90 o
   3   2  11       15.30       13.54      1.96 o
   4   2  11        0.48        0.09      1.70 o
   5   2  11        2.90        3.55      2.61 o
  -7   3  11        2.41        2.05      2.24 o
  -6   3  11        1.77        1.91      1.65 o
  -5   3  11      107.12      112.98      3.79 o
  -4   3  11       20.85       24.87      2.48 o
  -3   3  11      157.20      170.42      5.01 o
  -2   3  11      123.04      124.53      3.61 o
  -1   3  11       43.79       38.25      2.72 o
   0   3  11      231.39      253.85      7.22 o
   1   3  11       49.11       47.13      2.71 o
   2   3  11        9.20        8.22      1.88 o
   3   3  11       33.34       29.65      2.59 o
   4   3  11       10.30        9.91      2.19 o
   5   3  11       13.04       10.45      3.14 o
  -7   4  11       32.51       32.94      2.59 o
  -6   4  11       18.93       16.58      2.65 o
  -5   4  11       53.28       58.97      3.12 o
  -4   4  11       44.41       50.58      3.30 o
  -3   4  11        1.74        0.27      2.30 o
  -2   4  11        3.85        3.39      2.20 o
  -1   4  11       28.18       30.24      2.43 o
   0   4  11       87.16       83.87      3.62 o
   1   4  11        0.02        0.00      1.78 o
   2   4  11       63.83       68.82      3.40 o
   3   4  11       21.48       25.57      2.55 o
   4   4  11       63.61       73.49      4.91 o
  -7   5  11        2.13        1.89      3.16 o
  -6   5  11       33.04       35.89      3.72 o
  -5   5  11        2.53        2.58      2.12 o
  -4   5  11        9.99        9.97      2.30 o
  -3   5  11        5.66        3.77      2.33 o
  -2   5  11       55.23       52.90      5.94 o
  -1   5  11       20.76       21.20      2.78 o
   0   5  11       27.07       28.00      2.51 o
   1   5  11        6.36        6.51      1.94 o
   2   5  11       74.92       78.85      3.82 o
   3   5  11        6.41        3.98      2.08 o
  -6   6  11        1.02        0.21      3.43 o
  -5   6  11       13.37       16.43      2.51 o
  -4   6  11        4.76        6.25      2.35 o
  -3   6  11       98.20      101.51      5.12 o
  -2   6  11        0.59        0.00      2.34 o
  -1   6  11        0.57        0.68      2.17 o
   0   6  11        1.08        0.00      2.55 o
   1   6  11        2.19        3.28      2.26 o
   2   6  11       10.78        9.85      2.26 o
  -5   7  11        0.03        4.67      3.79 o
  -4   7  11        0.53        0.20      2.78 o
  -3   7  11        0.47        0.34      2.42 o
  -2   7  11       28.39       31.71      2.68 o
  -1   7  11        6.35        6.39      2.55 o
   0   7  11       53.04       56.14      3.79 o
  -1  -7  12        2.81        0.00      3.40 o
   0  -7  12        1.12        0.00      2.27 o
   1  -7  12        0.90        1.15      2.41 o
   2  -7  12        0.04        0.00      2.49 o
   3  -7  12       99.98      111.21      4.87 o
   4  -7  12        2.22        3.98      2.63 o
  -3  -6  12       21.13       21.82      2.73 o
  -2  -6  12        1.11        0.00      2.51 o
  -1  -6  12       19.91       15.67      2.64 o
   0  -6  12        0.14        0.00      2.13 o
   1  -6  12        5.59        5.68      2.27 o
   2  -6  12       14.95       10.91      2.39 o
   3  -6  12        0.55        0.00      2.28 o
   4  -6  12        0.04        0.00      2.35 o
   5  -6  12       17.01       21.55      3.60 o
  -4  -5  12        8.51        9.18      2.15 o
  -3  -5  12        0.03        0.27      2.25 o
  -2  -5  12       15.96       17.89      2.64 o
  -1  -5  12       62.82       68.89      3.64 o
   0  -5  12       45.60       39.44      2.91 o
   1  -5  12       47.42       54.35      3.26 o
   2  -5  12        2.39        2.27      2.09 o
   3  -5  12       24.05       23.80      2.72 o
   4  -5  12        6.54        7.83      2.04 o
   5  -5  12       45.18       39.61      3.73 o
   6  -5  12      111.39      106.81      6.60 o
  -5  -4  12        1.72        3.26      3.00 o
  -4  -4  12        1.98        4.24      1.95 o
  -3  -4  12        1.17        0.95      2.17 o
  -2  -4  12       30.59       27.00      2.81 o
  -1  -4  12       88.44       70.75      3.57 o
   0  -4  12       59.37       51.33      2.80 o
   1  -4  12      306.03      311.15      5.90 o
   2  -4  12        1.53        1.62      1.69 o
   3  -4  12      149.92      147.62      3.98 o
   4  -4  12        1.82        3.41      1.71 o
   5  -4  12       94.94      107.88      3.71 o
   6  -4  12       12.62       13.45      2.64 o
  -6  -3  12        4.92        3.44      2.99 o
  -5  -3  12        8.74        4.44      2.15 o
  -4  -3  12       17.40       20.48      2.57 o
  -3  -3  12        0.03        0.00      2.17 o
  -2  -3  12        1.83        3.79      1.84 o
  -1  -3  12      431.33      423.12      7.61 o
   0  -3  12      269.68      306.97      5.49 o
   1  -3  12      255.67      250.31      4.25 o
   2  -3  12      154.95      171.24      4.02 o
   3  -3  12       15.41       12.67      2.08 o
   4  -3  12       18.30       22.62      2.30 o
   5  -3  12        0.04        0.00      1.86 o
   6  -3  12        1.69        3.21      1.97 o
  -6  -2  12       69.27       63.29      4.42 o
  -5  -2  12        4.76        6.08      1.87 o
  -4  -2  12       25.71       19.98      2.63 o
  -3  -2  12       24.96       19.81      2.04 o
  -2  -2  12       68.38       75.97      3.37 o
  -1  -2  12       78.87       80.94      3.01 o
   0  -2  12      237.18      232.46      3.83 o
   1  -2  12      197.52      196.51      3.92 o
   2  -2  12       44.09       39.72      2.54 o
   3  -2  12      142.59      151.34      4.18 o
   4  -2  12        8.68        4.96      1.76 o
   5  -2  12        8.09        7.69      2.00 o
   6  -2  12        0.32        0.00      2.13 o
  -7  -1  12        6.21        7.13      5.47 o
  -6  -1  12       61.63       54.71      4.14 o
  -5  -1  12       13.18       17.09      2.35 o
  -4  -1  12       12.26       13.35      1.74 o
  -3  -1  12        0.59        0.07      1.28 o
  -2  -1  12        7.35        6.90      1.90 o
  -1  -1  12       90.39       86.98      3.55 o
   0  -1  12       37.05       29.95      2.12 o
   1  -1  12       61.75       61.52      3.48 o
   2  -1  12       48.87       39.26      2.70 o
   3  -1  12       81.56       82.84      3.38 o
   4  -1  12       33.33       31.66      2.42 o
   5  -1  12       15.94       17.82      2.23 o
   6  -1  12       12.62       12.63      2.10 o
  -7   0  12        8.30        7.82      4.11 o
  -6   0  12       10.08        7.56      2.00 o
  -5   0  12        0.28        0.00      1.55 o
  -4   0  12        2.40        1.87      1.35 o
  -3   0  12        1.35        1.40      1.35 o
  -2   0  12       24.55       23.46      2.49 o
  -1   0  12        2.71        2.64      0.85 o
   0   0  12        0.96        1.95      1.35 o
   1   0  12        7.35        6.63      1.68 o
   2   0  12       54.40       54.04      2.79 o
   3   0  12      113.62      101.37      3.45 o
   4   0  12       12.55       16.11      2.08 o
   5   0  12        1.46        0.68      1.85 o
   6   0  12        9.13        8.57      2.89 o
  -7   1  12       26.26       28.46      6.87 o
  -6   1  12       21.23       19.79      2.40 o
  -5   1  12       18.24       20.98      1.94 o
  -4   1  12       61.56       56.04      2.73 o
  -3   1  12       99.44      106.92      4.58 o
  -2   1  12        4.08        3.17      2.05 o
  -1   1  12       93.02       80.82      5.98 o
   0   1  12       14.52       10.84      1.64 o
   1   1  12       66.20       60.63      3.25 o
   2   1  12       24.35       27.71      2.53 o
   3   1  12        6.41        7.96      2.03 o
   4   1  12       18.70       18.23      2.34 o
   5   1  12        7.95        5.56      2.01 o
  -7   2  12       12.66        9.46      2.31 o
  -6   2  12       26.22       24.46      2.08 o
  -5   2  12        0.76        3.48      1.82 o
  -4   2  12       25.14       24.20      2.36 o
  -3   2  12      132.87      144.66      4.41 o
  -2   2  12        6.66        6.66      2.38 o
  -1   2  12       56.69       55.32      2.84 o
   0   2  12       96.97       93.93      3.44 o
   1   2  12      246.61      275.33      5.75 o
   2   2  12      122.10      116.64      4.02 o
   3   2  12       15.33       18.43      2.35 o
   4   2  12        3.45        1.96      2.07 o
   5   2  12        0.02        0.00      2.80 o
  -7   3  12        0.42        1.88      2.71 o
  -6   3  12       70.20       62.63      3.55 o
  -5   3  12      259.61      252.29      7.43 o
  -4   3  12        9.52        8.28      2.19 o
  -3   3  12       63.81       70.82      3.58 o
  -2   3  12      128.90      133.62      3.85 o
  -1   3  12       14.51       10.90      2.17 o
   0   3  12       75.67       79.65      3.26 o
   1   3  12       52.06       54.54      3.58 o
   2   3  12        0.08        0.57      1.84 o
   3   3  12        5.54        3.78      1.95 o
   4   3  12        6.70        6.71      2.12 o
  -7   4  12        1.68        0.78      2.08 o
  -6   4  12       43.25       44.08      3.36 o
  -5   4  12       15.64       16.23      2.19 o
  -4   4  12       34.03       36.26      2.95 o
  -3   4  12       79.41       79.62      3.97 o
  -2   4  12       34.14       35.85      3.11 o
  -1   4  12      141.67      143.95      4.33 o
   0   4  12       32.63       29.69      2.85 o
   1   4  12       13.66       10.60      1.94 o
   2   4  12       28.18       24.89      2.56 o
   3   4  12        0.01        0.72      2.11 o
  -6   5  12        2.28        0.24      2.52 o
  -5   5  12        0.12        0.00      2.12 o
  -4   5  12       44.36       46.79      3.52 o
  -3   5  12       42.20       40.47      3.38 o
  -2   5  12        0.03        0.28      2.48 o
  -1   5  12        6.24        3.75      2.48 o
   0   5  12       44.08       46.43      2.90 o
   1   5  12        2.81        0.62      2.36 o
   2   5  12       17.75       13.49      2.38 o
  -5   6  12       43.91       47.50      4.37 o
  -4   6  12        3.35        3.58      2.39 o
  -3   6  12       10.50       11.45      2.60 o
  -2   6  12       28.23       35.27      3.41 o
  -1   6  12        5.15        4.46      2.19 o
   0   6  12        3.80        1.51      2.42 o
   1   6  12       19.90       23.85      3.23 o
  -3   7  12        1.29        0.00      2.76 o
  -2   7  12        4.96        5.14      2.80 o
   0  -7  13       14.25       15.98      3.34 o
   1  -7  13        7.23        4.89      2.56 o
   2  -7  13       40.73       39.66      3.43 o
   3  -7  13        1.81        7.01      2.58 o
  -2  -6  13        0.06        0.00      2.51 o
  -1  -6  13       19.22       14.33      2.54 o
   0  -6  13        7.56        6.18      2.68 o
   1  -6  13       25.34       25.99      2.77 o
   2  -6  13        0.93        1.11      2.26 o
   3  -6  13       19.65       19.16      2.76 o
   4  -6  13        0.56        0.80      2.41 o
  -4  -5  13       10.79       12.58      2.40 o
  -3  -5  13        7.58        7.03      2.37 o
  -2  -5  13        0.69        3.51      2.38 o
  -1  -5  13       65.92       74.02      3.86 o
   0  -5  13        4.98        5.67      2.25 o
   1  -5  13       47.03       47.05      3.69 o
   2  -5  13        2.00        3.88      2.07 o
   3  -5  13        2.75        0.18      2.13 o
   4  -5  13        7.90        7.67      2.08 o
   5  -5  13       31.84       33.90      2.96 o
  -5  -4  13        0.01        0.08      3.15 o
  -4  -4  13       11.67       12.39      2.43 o
  -3  -4  13       21.16       21.62      2.67 o
  -2  -4  13       75.72       81.25      4.54 o
  -1  -4  13        0.11        0.87      2.11 o
   0  -4  13       62.35       62.47      3.63 o
   1  -4  13        3.36        4.66      1.76 o
   2  -4  13       27.08       29.76      2.29 o
   3  -4  13        4.67        6.77      1.69 o
   4  -4  13       40.15       40.62      2.65 o
   5  -4  13        0.06        1.19      2.16 o
  -5  -3  13        0.90        0.87      2.50 o
  -4  -3  13       59.07       59.11      3.84 o
  -3  -3  13       29.02       34.90      3.35 o
  -2  -3  13      121.26      113.07      4.22 o
  -1  -3  13       30.31       32.40      2.39 o
   0  -3  13        0.07        0.12      1.55 o
   1  -3  13       11.94       11.31      1.63 o
   2  -3  13       25.33       29.07      2.14 o
   3  -3  13       15.46       16.55      2.08 o
   4  -3  13        0.65        0.00      1.96 o
   5  -3  13       12.29        9.20      2.10 o
   6  -3  13        6.79        6.80      2.34 o
  -6  -2  13        5.57        2.99      3.23 o
  -5  -2  13      101.97      103.31      4.62 o
  -4  -2  13       11.07        8.49      2.31 o
  -3  -2  13       54.17       48.03      2.94 o
  -2  -2  13       27.40       31.20      2.65 o
  -1  -2  13        1.94        0.00      1.56 o
   0  -2  13       90.32       93.03      2.69 o
   1  -2  13       18.86       17.83      1.81 o
   2  -2  13       27.24       23.79      2.25 o
   3  -2  13        3.90        3.15      1.82 o
   4  -2  13        2.01        2.30      1.86 o
   5  -2  13        1.95        1.26      2.18 o
   6  -2  13       15.65       14.84      2.48 o
  -6  -1  13        0.00        1.85      2.66 o
  -5  -1  13        0.72        0.00      2.11 o
  -4  -1  13       14.15       15.74      2.04 o
  -3  -1  13       31.17       30.11      2.37 o
  -2  -1  13       75.42       68.01      3.87 o
  -1  -1  13       13.59       12.34      2.47 o
   0  -1  13       22.97       18.24      1.93 o
   1  -1  13      113.86      105.79      4.50 o
   2  -1  13        5.33        4.92      1.76 o
   3  -1  13       23.26       25.55      2.38 o
   4  -1  13       30.31       31.35      2.52 o
   5  -1  13      101.49       99.60      4.46 o
  -7   0  13        7.18        7.12      3.68 o
  -6   0  13        1.15        1.15      2.18 o
  -5   0  13        0.72        0.00      2.01 o
  -4   0  13        2.54        1.06      1.49 o
  -3   0  13       43.61       45.34      2.96 o
  -2   0  13       43.42       51.44      3.36 o
  -1   0  13      279.35      283.36      6.94 o
   0   0  13        2.06        2.91      1.52 o
   1   0  13        5.73        3.22      1.79 o
   2   0  13        6.47        3.07      1.87 o
   3   0  13       24.34       19.60      2.22 o
   4   0  13        0.43        0.00      1.95 o
   5   0  13        6.52        5.90      2.07 o
  -7   1  13       13.74       13.50      3.57 o
  -6   1  13       21.62       20.32      3.15 o
  -5   1  13        2.47        3.27      1.72 o
  -4   1  13        8.81        8.88      1.93 o
  -3   1  13        1.08        1.06      1.72 o
  -2   1  13      171.17      188.11      5.83 o
  -1   1  13       23.41       25.79      2.62 o
   0   1  13      166.08      170.96      9.15 o
   1   1  13       98.15       97.16      3.52 o
   2   1  13       11.00       10.67      2.23 o
   3   1  13       43.31       42.60      2.92 o
   4   1  13        5.46        5.64      2.14 o
   5   1  13        3.81        1.25      2.16 o
  -7   2  13        2.81        0.00      3.34 o
  -6   2  13        9.83       12.60      2.05 o
  -5   2  13      354.49      372.36      7.03 o
  -4   2  13      284.00      302.54      6.38 o
  -3   2  13      237.10      232.81      5.72 o
  -2   2  13      173.49      184.04      7.21 o
  -1   2  13        4.37        7.29      2.44 o
   0   2  13      139.17      149.41      4.23 o
   1   2  13       55.47       51.43      3.04 o
   2   2  13       67.28       71.39      3.49 o
   3   2  13       17.91       14.19      2.32 o
   4   2  13        0.22        0.00      2.21 o
  -7   3  13       14.07       15.15      3.10 o
  -6   3  13       76.30       75.72      3.88 o
  -5   3  13        2.99        4.96      2.19 o
  -4   3  13        8.01        9.32      2.19 o
  -3   3  13       84.38       83.26      3.95 o
  -2   3  13       27.17       26.20      2.83 o
  -1   3  13        9.92        5.30      2.12 o
   0   3  13       17.85       21.85      2.65 o
   1   3  13       87.41       92.76      3.83 o
   2   3  13       26.19       28.09      2.76 o
   3   3  13        0.24        0.00      2.17 o
   4   3  13       18.31       22.55      2.55 o
  -6   4  13       12.31        9.50      2.46 o
  -5   4  13        8.89        8.84      2.03 o
  -4   4  13       19.75       16.37      2.58 o
  -3   4  13        6.40        6.47      2.41 o
  -2   4  13       21.85       27.73      3.67 o
  -1   4  13       15.76       14.82      2.67 o
   0   4  13       59.67       64.81      3.77 o
   1   4  13        0.82        0.00      2.31 o
   2   4  13       17.85       23.21      2.40 o
   3   4  13       11.04       11.24      2.33 o
  -6   5  13        4.14        5.95      2.58 o
  -5   5  13        0.04        0.00      2.19 o
  -4   5  13       16.61       17.04      2.51 o
  -3   5  13       15.75       15.55      2.69 o
  -2   5  13       36.62       28.66      3.14 o
  -1   5  13        0.00        1.07      2.41 o
   0   5  13        0.65        0.09      2.62 o
   1   5  13       43.02       52.32      3.34 o
  -4   6  13        8.20       14.05      2.67 o
  -3   6  13       19.58       19.93      2.82 o
  -2   6  13        5.85        6.98      2.57 o
  -1   6  13       18.43       23.66      3.36 o
   0   6  13        9.63        8.05      2.59 o
  -2  -6  14        0.02        0.00      3.13 o
  -1  -6  14        1.42        0.00      2.55 o
   0  -6  14       15.31       13.16      2.66 o
   1  -6  14        0.01        2.43      2.43 o
   2  -6  14        0.22        0.00      2.46 o
   3  -6  14       10.60        8.79      2.54 o
  -3  -5  14       16.44       15.57      3.07 o
  -2  -5  14       27.40       28.13      3.53 o
  -1  -5  14      269.41      259.93      8.56 o
   0  -5  14       37.60       35.12      3.08 o
   1  -5  14       38.71       37.19      3.10 o
   2  -5  14        4.19        3.01      1.99 o
   3  -5  14        1.84        1.45      2.14 o
   4  -5  14        1.83        0.00      1.95 o
  -4  -4  14        3.42        5.85      2.55 o
  -3  -4  14       13.99       17.06      2.94 o
  -2  -4  14        3.55        2.85      2.79 o
  -1  -4  14       26.58       31.10      3.62 o
   0  -4  14        9.45       14.88      2.44 o
   1  -4  14       57.12       51.66      3.29 o
   2  -4  14        0.29        0.00      1.66 o
   3  -4  14        5.49        4.54      1.76 o
   4  -4  14        0.17        0.00      1.87 o
   5  -4  14        9.49       10.05      2.22 o
  -5  -3  14       18.70       10.32      3.74 o
  -4  -3  14       24.30       24.11      3.16 o
  -3  -3  14        0.08        0.84      2.39 o
  -2  -3  14       31.74       31.51      2.98 o
  -1  -3  14      101.58      107.49      4.39 o
   0  -3  14       26.06       26.04      2.36 o
   1  -3  14        2.55        2.79      1.66 o
   2  -3  14       73.72       65.50      2.86 o
   3  -3  14        4.06        2.28      1.85 o
   4  -3  14        3.69        3.18      2.13 o
   5  -3  14        6.75        4.62      2.11 o
  -5  -2  14        8.00        8.33      2.40 o
  -4  -2  14        3.59        0.00      2.37 o
  -3  -2  14        7.88        4.59      1.95 o
  -2  -2  14       54.36       59.76      3.47 o
  -1  -2  14       68.00       76.58      4.21 o
   0  -2  14       16.42       17.76      2.23 o
   1  -2  14       91.14      101.61      3.16 o
   2  -2  14        1.67        0.00      1.84 o
   3  -2  14        0.15        0.00      1.73 o
   4  -2  14        7.08        6.03      2.16 o
   5  -2  14        0.30        0.00      2.23 o
  -6  -1  14        4.29        5.16      2.89 o
  -5  -1  14        3.23        0.51      2.34 o
  -4  -1  14        0.59        1.64      1.86 o
  -3  -1  14       39.75       37.49      2.49 o
  -2  -1  14       70.94       76.16      4.90 o
  -1  -1  14        3.62        4.48      2.42 o
   0  -1  14      103.34      117.59      3.82 o
   1  -1  14        4.72        3.47      1.77 o
   2  -1  14      215.12      212.41      6.78 o
   3  -1  14        0.00        1.95      2.06 o
   4  -1  14       73.78       75.16      3.49 o
   5  -1  14       27.85       18.63      2.46 o
  -6   0  14        0.08        0.00      2.32 o
  -5   0  14        4.80        4.00      2.56 o
  -4   0  14        1.02        0.00      2.07 o
  -3   0  14        2.74        1.98      1.72 o
  -2   0  14       55.71       50.23      5.50 o
  -1   0  14        3.67        5.29      2.54 o
   0   0  14       76.33       70.64      4.09 o
   1   0  14        1.87        0.00      1.67 o
   2   0  14       47.09       39.87      2.79 o
   3   0  14        3.64        0.00      1.87 o
   4   0  14        0.24        0.00      2.02 o
   5   0  14       39.69       43.76      3.04 o
  -6   1  14        5.36        6.89      2.73 o
  -5   1  14       29.36       37.46      3.73 o
  -4   1  14       80.49       83.77      3.70 o
  -3   1  14        8.64        5.67      2.08 o
  -2   1  14        4.59        6.43      2.36 o
  -1   1  14        0.44        0.17      1.94 o
   0   1  14       50.37       46.56      3.12 o
   1   1  14       46.84       50.93      2.72 o
   2   1  14       67.31       56.89      3.55 o
   3   1  14       28.89       26.86      2.69 o
   4   1  14       39.53       42.65      3.19 o
  -6   2  14        1.62        0.48      2.36 o
  -5   2  14       66.90       67.08      4.72 o
  -4   2  14        2.36        0.91      1.99 o
  -3   2  14        5.51        5.77      2.15 o
  -2   2  14      118.62      118.08      5.00 o
  -1   2  14        2.83        1.02      2.11 o
   0   2  14       14.41       10.64      2.03 o
   1   2  14      161.25      164.95      4.83 o
   2   2  14       72.87       84.42      4.13 o
   3   2  14        0.03        0.00      2.24 o
   4   2  14       34.91       37.12      3.14 o
  -6   3  14        2.01        2.12      1.99 o
  -5   3  14        3.62        2.29      2.08 o
  -4   3  14        4.18        1.97      2.13 o
  -3   3  14       56.56       68.73      6.44 o
  -2   3  14       73.24       81.88      4.09 o
  -1   3  14       76.66       87.12      4.03 o
   0   3  14       21.90       22.95      2.93 o
   1   3  14        2.71        1.81      2.37 o
   2   3  14       27.55       25.71      2.74 o
   3   3  14        1.09        0.00      2.24 o
  -5   4  14       16.77       21.36      2.46 o
  -4   4  14       26.45       22.37      2.79 o
  -3   4  14       51.07       51.94      3.60 o
  -2   4  14       14.53       16.52      2.80 o
  -1   4  14        4.88        6.96      2.69 o
   0   4  14       25.53       23.62      3.04 o
   1   4  14        0.39        0.00      2.63 o
   2   4  14        8.79        9.42      2.56 o
  -5   5  14        0.54        0.44      2.30 o
  -4   5  14        0.48        0.78      2.32 o
  -3   5  14        2.33        2.33      2.52 o
  -2   5  14       26.19       31.32      3.35 o
  -1   5  14       18.63       22.82      3.16 o
   0   5  14       30.01       30.85      3.41 o
   0  -6  15       79.83       76.13      5.22 o
   1  -6  15       20.37       27.21      3.16 o
   2  -6  15        8.61       13.75      2.72 o
  -2  -5  15       22.96       25.39      3.61 o
  -1  -5  15      158.24      153.54      6.57 o
   0  -5  15        0.21        1.51      2.70 o
   1  -5  15        0.36        0.90      2.33 o
   2  -5  15        3.15        1.62      2.37 o
   3  -5  15        1.04        1.46      2.25 o
  -3  -4  15        2.46        1.49      2.80 o
  -2  -4  15        2.00        1.36      3.04 o
  -1  -4  15       24.18       15.07      3.16 o
   0  -4  15        0.38        0.00      2.59 o
   1  -4  15        7.65        8.54      2.20 o
   2  -4  15        2.86        5.21      2.15 o
   3  -4  15       89.03       99.44      4.19 o
   4  -4  15        0.53        2.08      2.03 o
  -4  -3  15        0.69        0.00      2.59 o
  -3  -3  15       32.65       28.20      3.36 o
  -2  -3  15       37.70       39.73      3.24 o
  -1  -3  15        0.33        0.00      2.42 o
   0  -3  15        1.93        2.37      2.30 o
   1  -3  15        0.76        0.00      1.86 o
   2  -3  15       48.21       52.11      3.00 o
   3  -3  15       12.02       10.34      2.01 o
   4  -3  15       11.38       12.97      2.26 o
  -5  -2  15        2.52        3.55      2.52 o
  -4  -2  15       37.76       34.20      3.81 o
  -3  -2  15       45.44       49.05      3.30 o
  -2  -2  15       44.54       51.28      3.39 o
  -1  -2  15       39.29       40.36      3.57 o
   0  -2  15       45.15       43.99      3.64 o
   1  -2  15        1.97        1.96      1.97 o
   2  -2  15        0.16        0.00      1.89 o
   3  -2  15        1.09        0.36      2.10 o
   4  -2  15        7.72        8.14      2.40 o
  -5  -1  15       34.22       35.10      3.39 o
  -4  -1  15       36.42       40.02      3.13 o
  -3  -1  15       68.62       82.32      4.36 o
  -2  -1  15        9.14       11.01      2.73 o
  -1  -1  15      184.80      190.56      6.20 o
   0  -1  15       24.64       29.34      3.18 o
   1  -1  15        0.11        2.56      1.83 o
   2  -1  15        0.15        1.76      1.94 o
   3  -1  15       84.09       83.90      3.78 o
   4  -1  15       21.09       27.59      2.66 o
  -5   0  15        0.52        0.87      2.81 o
  -4   0  15        2.54        3.24      2.38 o
  -3   0  15       18.88       17.90      2.40 o
  -2   0  15       74.75       84.21      4.47 o
  -1   0  15        1.51        0.00      2.43 o
   0   0  15        0.04        1.71      2.07 o
   1   0  15       42.51       39.35      3.18 o
   2   0  15        0.00        1.67      1.92 o
   3   0  15        0.00        0.49      2.04 o
   4   0  15        1.45        0.00      2.15 o
  -6   1  15        0.12        0.15      2.86 o
  -5   1  15        0.81        0.35      2.35 o
  -4   1  15       44.58       44.22      3.17 o
  -3   1  15        2.58        3.86      2.02 o
  -2   1  15        8.65        6.62      2.59 o
  -1   1  15        0.09        0.00      2.30 o
   0   1  15        1.92        1.77      2.12 o
   1   1  15       18.70       21.05      2.50 o
   2   1  15        2.32        0.00      1.92 o
   3   1  15        2.07        0.00      2.11 o
  -6   2  15       65.78       56.11      4.03 o
  -5   2  15       97.04       87.59      4.05 o
  -4   2  15       23.88       18.78      2.44 o
  -3   2  15       16.05       10.70      2.32 o
  -2   2  15        0.67        2.87      2.46 o
  -1   2  15       13.47       13.78      2.43 o
   0   2  15        0.57        0.00      2.34 o
   1   2  15       17.15       13.33      2.43 o
   2   2  15       12.34       12.98      2.64 o
   3   2  15        9.53        8.43      2.34 o
  -5   3  15       24.78       23.88      4.32 o
  -4   3  15        5.92        5.82      2.28 o
  -3   3  15       38.84       50.28      3.58 o
  -2   3  15       51.74       58.36      4.17 o
  -1   3  15        1.81        1.50      2.68 o
   0   3  15       70.53       78.09      4.19 o
   1   3  15        6.53        5.30      2.69 o
   2   3  15        0.43        0.63      2.62 o
  -5   4  15       35.97       38.31      2.98 o
  -4   4  15       11.37       14.38      2.60 o
  -3   4  15        3.61        4.61      2.49 o
  -2   4  15        2.01        4.94      2.59 o
  -1   4  15        1.76        0.68      2.63 o
   0   4  15        1.53        0.00      3.12 o
   1   4  15        5.93        6.27      2.69 o
  -3   5  15        1.58        1.67      2.56 o
  -2   5  15       15.77       20.79      3.05 o
  -1   5  15        6.27        6.42      2.77 o
  -1  -5  16        1.92        2.48      3.22 o
   0  -5  16        1.32        0.27      3.17 o
   1  -5  16        3.08        1.77      3.01 o
   2  -5  16        0.07        0.77      2.49 o
  -2  -4  16        3.91        3.02      3.01 o
  -1  -4  16        7.63        1.36      3.26 o
   0  -4  16       21.57       23.31      3.40 o
   1  -4  16        3.41        3.46      2.84 o
   2  -4  16       11.03        8.58      2.36 o
   3  -4  16        1.66        2.61      2.47 o
  -3  -3  16        5.09        7.90      2.85 o
  -2  -3  16        5.70        3.14      2.41 o
  -1  -3  16       19.51       22.77      3.04 o
   0  -3  16        6.26        5.93      2.51 o
   1  -3  16       16.97       17.70      2.84 o
   2  -3  16        0.17        0.00      2.31 o
   3  -3  16        1.98        1.28      2.43 o
  -4  -2  16        0.24        0.00      2.75 o
  -3  -2  16        3.26        2.93      2.17 o
  -2  -2  16        0.46        2.13      2.30 o
  -1  -2  16        3.85        0.41      2.62 o
   0  -2  16       24.01       27.57      3.29 o
   1  -2  16        5.70        7.65      2.70 o
   2  -2  16        3.85        3.20      2.65 o
   3  -2  16        3.68        5.06      2.29 o
  -4  -1  16        9.95       11.96      2.96 o
  -3  -1  16       10.90       14.90      2.77 o
  -2  -1  16       48.97       53.82      3.92 o
  -1  -1  16       14.84       16.14      4.23 o
   0  -1  16       69.97       76.86      5.65 o
   1  -1  16        2.73        0.00      2.62 o
   2  -1  16       15.62        9.74      2.77 o
   3  -1  16        6.24        6.05      2.30 o
  -5   0  16        8.84        6.21      2.86 o
  -4   0  16        0.68        0.66      2.46 o
  -3   0  16        5.34        1.84      2.21 o
  -2   0  16        2.03        1.00      2.47 o
  -1   0  16       11.33       15.78      2.79 o
   0   0  16       22.84       22.44      2.75 o
   1   0  16        6.49        5.31      2.54 o
   2   0  16       56.20       54.92      3.52 o
   3   0  16        8.73        8.38      2.25 o
  -5   1  16       79.12       79.85      5.47 o
  -4   1  16      113.22      116.83      6.16 o
  -3   1  16       17.07       13.11      2.38 o
  -2   1  16        4.59        0.65      2.49 o
  -1   1  16        0.04        0.00      2.60 o
   0   1  16        0.06        0.00      2.58 o
   1   1  16       55.29       54.23      3.53 o
   2   1  16       31.23       35.25      3.23 o
   3   1  16       15.25       16.32      2.47 o
  -5   2  16        8.33        6.36      2.57 o
  -4   2  16       10.85        7.40      2.30 o
  -3   2  16        0.78        0.00      2.14 o
  -2   2  16       25.06       20.58      3.16 o
  -1   2  16        4.69        7.41      2.41 o
   0   2  16        7.49       11.06      2.69 o
   1   2  16        7.13        4.85      2.66 o
   2   2  16       24.86       22.54      3.23 o
  -4   3  16       17.99       20.05      2.59 o
  -3   3  16       49.38       52.54      4.63 o
  -2   3  16        1.89        3.08      2.33 o
  -1   3  16       22.11       13.91      3.23 o
   0   3  16        0.88        2.21      2.48 o
   1   3  16        9.46        9.25      2.92 o
  -3   4  16        6.93        4.39      2.41 o
  -2   4  16       14.85       11.29      2.93 o
  -1   4  16        0.38        0.11      2.59 o
  -1  -4  17        2.12        0.00      3.13 o
   0  -4  17        0.26        0.00      2.98 o
   1  -4  17       42.42       39.71      4.05 o
  -2  -3  17        3.69        0.38      2.50 o
  -1  -3  17        0.25        0.00      2.58 o
   0  -3  17        5.11        5.42      2.56 o
   1  -3  17        8.81        8.80      2.60 o
   2  -3  17       11.59       11.22      3.14 o
  -3  -2  17       13.21       13.15      2.55 o
  -2  -2  17       56.04       56.64      3.82 o
  -1  -2  17        6.50        7.81      2.84 o
   0  -2  17        1.88        3.12      2.62 o
   1  -2  17       16.48       19.55      3.18 o
   2  -2  17        0.04        1.87      3.06 o
  -3  -1  17       34.64       36.80      3.57 o
  -2  -1  17        0.99        3.24      2.60 o
  -1  -1  17        2.82        3.22      2.62 o
   0  -1  17        9.95        6.61      2.78 o
   1  -1  17       28.98       27.97      3.21 o
   2  -1  17        0.56        1.71      2.70 o
  -4   0  17        1.98        1.85      2.59 o
  -3   0  17        9.88       11.96      2.84 o
  -2   0  17       23.89       22.35      3.12 o
  -1   0  17        0.05        0.00      2.64 o
   0   0  17        0.71        0.75      2.88 o
   1   0  17       67.72       72.97      4.24 o
   2   0  17       37.12       41.52      3.49 o
  -4   1  17       25.10       22.31      3.06 o
  -3   1  17       10.20       13.26      2.40 o
  -2   1  17        0.05        0.00      2.72 o
  -1   1  17        6.40        7.02      2.83 o
   0   1  17       47.98       60.81      4.55 o
   1   1  17       64.60       75.13      4.41 o
  -3   2  17        4.71        3.60      2.36 o
  -2   2  17        2.57        3.29      3.23 o
  -1   2  17       16.08       13.20      3.10 o
   0   2  17        5.98        5.45      2.74 o
   1   2  17        0.52        0.00      2.63 o
  -2   3  17        0.70        0.97      2.58 o
  -1   3  17       27.02       34.14      3.94 o
  -1  -2  18        6.30        4.35      2.83 o
   0  -2  18        4.60        4.97      2.89 o
  -2  -1  18        2.84        3.12      2.76 o
  -1  -1  18        2.17        2.64      2.75 o
   0  -1  18        8.99        7.47      2.84 o
  -2   0  18        5.70        3.52      2.71 o
  -1   0  18        4.54        3.40      2.78 o
   0   0  18        5.72       10.09      3.20 o
  -2   1  18       20.45       28.36      3.42 o
  -1   1  18        0.56        0.00      2.76 o
 
